# Supplementary material for: SPServer: split-statistical potentials for the analysis of protein structures and protein–protein interactions
Source: BMC Bioinformatics. 2021 Jan 6;22:4. doi: 10.1186/s12859-020-03770-5 (PMC7788957; doi:10.1186/s12859-020-03770-5)
Supplement: Supplementary file 17 — Additional file 17. Table S5: SPServer global Z-scores (ZES3DC, ZPAIR), PROSA (Pair Z-score), DOPE score, GDT_TS, TM score and QCS of the structures of the CASP12 benchmark. [file 12859_2020_3770_MOESM17_ESM.xlsx]

## Sheet: CASP12_global_results
Target	CASPName	PDB	Length	ES3DC	PAIR	ZES3DC	ZPAIR	PROSA	DOPE	GDT_TS	TM score	QCS	TypeStructure
T0860D1	T0860D1	T0860D1.pdb	136	12.01	-17.57	-1.33	-2.68	-70.392	-6.1262	100	1	100	Native
T0860D1	T0860TS005_1-D1	T0860D1_s005m1.pdb	136	-2.2	-18.69	-2.42	-2.66	-58.76	-5.9173	81.8	0.87	91.23	Near-native
T0860D1	T0860TS005_2-D1	T0860D1_s005m2.pdb	136	2.19	-25.88	-1.98	-3.1	-73.894	-5.8795	77.39	0.85	90.92	Near-native
T0860D1	T0860TS005_3-D1	T0860D1_s005m3.pdb	136	4.69	-26.67	-1.88	-3.65	-65.577	-5.8319	75.92	0.84	88.67	Near-native
T0860D1	T0860TS005_4-D1	T0860D1_s005m4.pdb	136	1.85	-22.37	-1.75	-3.77	-53.592	-5.8998	79.41	0.85	90.37	Near-native
T0860D1	T0860TS005_5-D1	T0860D1_s005m5.pdb	136	0.19	-24.85	-1.35	-4.15	-63.756	-5.8723	81.62	0.88	93.05	Near-native
T0860D1	T0860TS016_1-D1	T0860D1_s016m1.pdb	136	12.77	-9.92	-2	-2.54	-20.082	-4.8844	13.05	0.29	25.67	Wrong
T0860D1	T0860TS026_1-D1	T0860D1_s026m1.pdb	136	16.13	4.39	-0.53	-1.49	-13.618	-5.1215	12.13	0.29	25.58	Wrong
T0860D1	T0860TS026_2-D1	T0860D1_s026m2.pdb	136	16.13	4.39	-0.45	-1.31	-13.618	-5.1215	12.13	0.29	25.58	Wrong
T0860D1	T0860TS026_3-D1	T0860D1_s026m3.pdb	136	24.2	6.57	-1.02	-1.88	32.557	-4.5405	12.32	0.3	23.62	Wrong
T0860D1	T0860TS026_4-D1	T0860D1_s026m4.pdb	136	14.22	-11.4	-2	-2.7	-13.992	-4.9256	14.52	0.29	27.01	Wrong
T0860D1	T0860TS026_5-D1	T0860D1_s026m5.pdb	136	20.11	-5.5	-1.17	-2.29	-22.634	-4.98	11.58	0.29	21.4	Wrong
T0860D1	T0860TS048_1-D1	T0860D1_s048m1.pdb	136	5.88	-5.3	-1.56	-2.23	-29.063	-5.2938	68.38	0.85	81.11	Near-native
T0860D1	T0860TS077_1-D1	T0860D1_s077m1.pdb	136	6.3	-18.24	-2.26	-3.21	-63.139	-5.3751	77.94	0.84	88.24	Near-native
T0860D1	T0860TS077_2-D1	T0860D1_s077m2.pdb	136	11.16	-15.08	-1.33	-2.43	-62.257	-5.3152	77.39	0.83	88.91	Near-native
T0860D1	T0860TS077_3-D1	T0860D1_s077m3.pdb	136	-3.87	-14.12	-2.06	-2.91	-47.77	-5.2541	77.39	0.84	87.92	Near-native
T0860D1	T0860TS077_4-D1	T0860D1_s077m4.pdb	136	8.08	-15.16	-1.45	-2.91	-60.391	-5.2705	77.39	0.84	88.38	Near-native
T0860D1	T0860TS077_5-D1	T0860D1_s077m5.pdb	136	4.69	-11.97	-2.39	-2.5	-55.678	-5.1667	77.21	0.84	88.94	Near-native
T0860D1	T0860TS092_1-D1	T0860D1_s092m1.pdb	136	9.1	-7.62	-0.74	-2.52	-28.92	-5.5359	68.57	0.85	81.15	Near-native
T0860D1	T0860TS119_1-D1	T0860D1_s119m1.pdb	136	15.94	-14.99	-1.27	-2.91	-33.253	-5.2011	77.94	0.85	88.53	Near-native
T0860D1	T0860TS180_1-D1	T0860D1_s180m1.pdb	136	15.39	-12.04	-1.33	-2.6	-27.785	-4.9724	14.89	0.27	25.45	Wrong
T0860D1	T0860TS180_2-D1	T0860D1_s180m2.pdb	136	14.81	12.28	-1.42	-1.1	6.173	-4.6146	14.52	0.28	24.98	Wrong
T0860D1	T0860TS180_3-D1	T0860D1_s180m3.pdb	136	18.73	-5.42	-1.32	-2.1	37.325	-4.2209	16.54	0.26	32.03	Wrong
T0860D1	T0860TS180_4-D1	T0860D1_s180m4.pdb	136	22.05	13.34	-1.34	-1.1	23.08	-4.0643	13.42	0.28	25.66	Wrong
T0860D1	T0860TS180_5-D1	T0860D1_s180m5.pdb	136	16.71	-41.31	-1.62	-4.87	-22.322	-4.6137	13.6	0.26	29.35	Wrong
T0860D1	T0860TS183_1-D1	T0860D1_s183m1.pdb	136	16.34	-12.56	-1.2	-2.7	-38.528	-5.4474	72.43	0.84	84.5	Near-native
T0860D1	T0860TS183_2-D1	T0860D1_s183m2.pdb	136	10.53	-18.34	-1.96	-2.96	-55.543	-5.4289	72.24	0.84	84.06	Near-native
T0860D1	T0860TS183_3-D1	T0860D1_s183m3.pdb	136	14.63	-0.58	-1.5	-1.92	-39.151	-4.8993	17.83	0.35	32.42	Wrong
T0860D1	T0860TS183_4-D1	T0860D1_s183m4.pdb	136	4.75	2.79	-2.05	-2.18	8.923	-4.7204	17.1	0.26	30.88	Wrong
T0860D1	T0860TS183_5-D1	T0860D1_s183m5.pdb	136	16.53	-1.11	-1.57	-2.03	-33.189	-4.9988	12.68	0.3	24.14	Wrong
T0860D1	T0860TS220_1-D1	T0860D1_s220m1.pdb	136	3.66	-12.01	-1.81	-2.83	-78.34	-5.9502	79.41	0.87	90.28	Near-native
T0860D1	T0860TS220_2-D1	T0860D1_s220m2.pdb	136	12.76	-7.73	-2.07	-2.27	-59.25	-5.932	78.31	0.86	89.97	Near-native
T0860D1	T0860TS220_3-D1	T0860D1_s220m3.pdb	136	1.88	-18.23	-1.94	-3.01	-72.941	-5.8862	78.31	0.86	90.12	Near-native
T0860D1	T0860TS220_4-D1	T0860D1_s220m4.pdb	136	11.24	-10.57	-1.74	-2.42	-67.959	-5.9122	78.68	0.86	89.68	Near-native
T0860D1	T0860TS220_5-D1	T0860D1_s220m5.pdb	136	4.38	-14.07	-1.79	-2.56	-71.308	-5.9507	78.12	0.86	90.06	Near-native
T0860D1	T0860TS236_1-D1	T0860D1_s236m1.pdb	136	5.96	-6.41	-1.32	-1.94	-32.674	-5.3121	70.77	0.85	83.75	Near-native
T0860D1	T0860TS236_2-D1	T0860D1_s236m2.pdb	136	15.93	-8.56	-1.15	-2.67	-25.533	-5.0778	69.67	0.83	84.02	Near-native
T0860D1	T0860TS236_3-D1	T0860D1_s236m3.pdb	136	15.58	-3.83	-0.75	-2.25	-31.358	-5.0908	70.22	0.83	82.8	Near-native
T0860D1	T0860TS236_4-D1	T0860D1_s236m4.pdb	136	4.78	-9.31	-1.88	-2.29	-30.01	-4.9965	68.75	0.81	83.37	Near-native
T0860D1	T0860TS236_5-D1	T0860D1_s236m5.pdb	136	12.82	-1.94	-1.22	-1.98	-31.786	-5.2919	70.4	0.85	83.75	Near-native
T0860D1	T0860TS250_1-D1	T0860D1_s250m1.pdb	136	2.42	-14.84	-1.58	-2.83	-57.466	-5.7142	72.61	0.83	77.13	Near-native
T0860D1	T0860TS250_2-D1	T0860D1_s250m2.pdb	136	-0.15	-16.34	-1.39	-2.82	-53.15	-5.777	72.79	0.84	77.33	Near-native
T0860D1	T0860TS250_3-D1	T0860D1_s250m3.pdb	136	-4.95	-13.14	-1.83	-3.17	-47.021	-5.7161	72.43	0.82	77.3	Near-native
T0860D1	T0860TS250_4-D1	T0860D1_s250m4.pdb	136	-2.29	-18.59	-1.61	-3.37	-51.728	-5.7219	72.61	0.83	77.43	Near-native
T0860D1	T0860TS250_5-D1	T0860D1_s250m5.pdb	136	0.62	-15.72	-1.35	-2.96	-52.358	-5.7274	72.43	0.83	77.44	Near-native
T0860D1	T0860TS251_1-D1	T0860D1_s251m1.pdb	136	2.27	-10.38	-1.71	-2.78	-36.585	-5.6502	63.79	0.74	81.46	Wrong
T0860D1	T0860TS251_2-D1	T0860D1_s251m2.pdb	136	10.25	-10.82	-1.6	-2.63	-52.167	-5.7238	67.46	0.79	82.33	Near-native
T0860D1	T0860TS251_3-D1	T0860D1_s251m3.pdb	136	14.74	-11.01	-0.92	-3.15	-48.271	-5.6311	68.38	0.8	83.7	Near-native
T0860D1	T0860TS251_4-D1	T0860D1_s251m4.pdb	136	6.41	-10.67	-1.49	-2.7	-44.449	-5.7966	68.38	0.8	83.56	Near-native
T0860D1	T0860TS251_5-D1	T0860D1_s251m5.pdb	136	11	-6.82	-1.57	-2.7	-51.986	-5.6861	65.81	0.78	82.15	Near-native
T0860D1	T0860TS258_1-D1	T0860D1_s258m1.pdb	136	16.2	-8.87	-0.76	-2.83	-35.372	-5.1293	70.04	0.86	81.95	Near-native
T0860D1	T0860TS258_2-D1	T0860D1_s258m2.pdb	136	12.53	-7.98	-0.97	-2.42	-33.909	-4.9329	69.85	0.86	81.83	Near-native
T0860D1	T0860TS258_3-D1	T0860D1_s258m3.pdb	136	18.5	-9.47	-1.03	-2.52	-33.741	-4.9739	69.3	0.86	81.92	Near-native
T0860D1	T0860TS258_4-D1	T0860D1_s258m4.pdb	136	18.64	-5.9	-1.08	-2.31	-29.628	-4.794	70.77	0.86	81.81	Near-native
T0860D1	T0860TS258_5-D1	T0860D1_s258m5.pdb	136	10.26	-9.05	-0.9	-2.46	-28.838	-4.9538	69.3	0.85	78.3	Near-native
T0860D1	T0860TS275_1-D1	T0860D1_s275m1.pdb	136	10.96	-7.56	-0.93	-2.38	-36.974	-5.4017	76.65	0.83	87.43	Near-native
T0860D1	T0860TS275_2-D1	T0860D1_s275m2.pdb	136	11.53	-10.13	-1.38	-2.47	-36.611	-5.3604	77.39	0.85	88.15	Near-native
T0860D1	T0860TS275_3-D1	T0860D1_s275m3.pdb	136	15.66	-9.27	-0.16	-2.3	-47.658	-5.4569	78.12	0.85	88.79	Near-native
T0860D1	T0860TS275_4-D1	T0860D1_s275m4.pdb	136	6.52	-12.35	-1.55	-2.68	-46.187	-5.4078	77.57	0.85	89.79	Near-native
T0860D1	T0860TS275_5-D1	T0860D1_s275m5.pdb	136	18.99	-10.55	-0.61	-2.21	-56.967	-5.3402	77.94	0.84	89.34	Near-native
T0860D1	T0860TS284_1-D1	T0860D1_s284m1.pdb	136	7.85	-12.54	-1.61	-2.73	-40.592	-4.9641	72.43	0.83	78.28	Near-native
T0860D1	T0860TS284_2-D1	T0860D1_s284m2.pdb	136	8.56	6.52	-0.81	-1.36	-7.052	-5.2481	15.07	0.3	22.64	Wrong
T0860D1	T0860TS284_3-D1	T0860D1_s284m3.pdb	136	15.45	-1.08	-1.61	-1.31	-4.235	-6.4678	12.68	0.26	24.83	Wrong
T0860D1	T0860TS284_4-D1	T0860D1_s284m4.pdb	136	7.59	15.49	-1.29	-0.64	-1.827	-5.5141	15.81	0.27	25.38	Wrong
T0860D1	T0860TS284_5-D1	T0860D1_s284m5.pdb	136	15.45	13.5	-0.84	-0.79	33.286	-5.2126	14.71	0.27	25.15	Wrong
T0860D1	T0860TS287_1-D1	T0860D1_s287m1.pdb	136	8.47	-4.39	-1.39	-2.37	-33.334	-5.1844	70.4	0.84	83.66	Near-native
T0860D1	T0860TS287_2-D1	T0860D1_s287m2.pdb	136	15.52	0.7	-0.84	-1.93	-24.131	-4.8046	70.4	0.83	83.6	Near-native
T0860D1	T0860TS287_3-D1	T0860D1_s287m3.pdb	136	10.75	-5.5	-1.18	-2.04	-33.467	-5.2516	70.59	0.84	83.46	Near-native
T0860D1	T0860TS287_4-D1	T0860D1_s287m4.pdb	136	11.7	-5.63	-1.23	-2.23	-34.725	-5.2341	70.59	0.84	83.73	Near-native
T0860D1	T0860TS287_5-D1	T0860D1_s287m5.pdb	136	10.67	-4.95	-1.22	-2.27	-30.404	-5.2586	70.77	0.84	83.71	Near-native
T0860D1	T0860TS313_1-D1	T0860D1_s313m1.pdb	136	-1.09	-17.33	-1.4	-2.89	-58.036	-6.0151	78.31	0.85	89.05	Near-native
T0860D1	T0860TS313_2-D1	T0860D1_s313m2.pdb	136	-0.1	-17.99	-1.61	-3.19	-63.747	-6.0197	78.68	0.85	89.01	Near-native
T0860D1	T0860TS313_3-D1	T0860D1_s313m3.pdb	136	2.94	-19.92	-1.02	-3.02	-61.678	-5.9829	79.04	0.85	89	Near-native
T0860D1	T0860TS313_4-D1	T0860D1_s313m4.pdb	136	6.91	-17.79	-1.14	-3.12	-61.305	-6.0216	78.86	0.85	88.99	Near-native
T0860D1	T0860TS313_5-D1	T0860D1_s313m5.pdb	136	2.91	-17.59	-1.18	-3.23	-59.36	-6.0092	79.04	0.85	89	Near-native
T0860D1	T0860TS321_1-D1	T0860D1_s321m1.pdb	136	33.74	-2.18	-0.67	-2.39	53.66	-5.1596	16.54	0.28	27	Wrong
T0860D1	T0860TS321_2-D1	T0860D1_s321m2.pdb	136	26.73	9.43	-1.16	-1.54	80.738	-3.8883	12.32	0.32	29.13	Wrong
T0860D1	T0860TS321_3-D1	T0860D1_s321m3.pdb	136	30.09	6.49	-0.24	-1.33	38.302	-5.1202	13.05	0.28	26.96	Wrong
T0860D1	T0860TS321_4-D1	T0860D1_s321m4.pdb	136	32.73	8.95	-1.01	-1.33	45.163	-4.9503	13.6	0.25	27.05	Wrong
T0860D1	T0860TS321_5-D1	T0860D1_s321m5.pdb	136	30.09	-0.11	-0.55	-2.09	39.059	-5.3213	13.97	0.27	27.41	Wrong
T0860D1	T0860TS345_1-D1	T0860D1_s345m1.pdb	136	7.26	-7.88	-1.03	-2.53	-21.724	-5.12	69.3	0.86	82.45	Near-native
T0860D1	T0860TS345_2-D1	T0860D1_s345m2.pdb	136	15.4	-7.92	-1.23	-2.46	-29.816	-5.0407	68.57	0.84	81.16	Near-native
T0860D1	T0860TS345_3-D1	T0860D1_s345m3.pdb	136	5.5	-13.66	-0.71	-2.82	-33.994	-5.035	69.85	0.86	82.15	Near-native
T0860D1	T0860TS345_4-D1	T0860D1_s345m4.pdb	136	18.61	-2.85	-0.73	-2.29	-43.552	-4.9207	72.61	0.85	84.75	Near-native
T0860D1	T0860TS345_5-D1	T0860D1_s345m5.pdb	136	49.45	-1	-1.15	-2.07	-8.793	-3.462	33.46	0.44	36.71	Wrong
T0860D1	T0860TS349_1-D1	T0860D1_s349m1.pdb	136	1.03	-15.81	-1.27	-3.01	-43.702	-5.3605	77.94	0.85	88.53	Near-native
T0860D1	T0860TS357_1-D1	T0860D1_s357m1.pdb	136	23.03	-3.29	-1.22	-1.97	-9.105	-5.4147	41.54	0.7	42.52	Wrong
T0860D1	T0860TS357_2-D1	T0860D1_s357m2.pdb	136	21.81	-1.85	-0.64	-1.87	-10.617	-5.5395	44.67	0.71	43.94	Wrong
T0860D1	T0860TS357_3-D1	T0860D1_s357m3.pdb	136	24.96	-2.41	-0.6	-2.15	-6.153	-5.3535	44.3	0.7	42.91	Wrong
T0860D1	T0860TS357_4-D1	T0860D1_s357m4.pdb	136	17.14	-0.54	-1.37	-1.55	-11.404	-5.3926	42.1	0.66	43.14	Wrong
T0860D1	T0860TS357_5-D1	T0860D1_s357m5.pdb	136	13.7	3.84	-0.69	-1.56	-4.396	-5.4306	44.12	0.7	43.5	Wrong
T0860D1	T0860TS359_1-D1	T0860D1_s359m1.pdb	136	-2.07	-15.63	-2.5	-3.02	-48.305	-5.2586	76.65	0.83	88.88	Near-native
T0860D1	T0860TS359_2-D1	T0860D1_s359m2.pdb	136	-4.68	-15	-2.06	-2.61	-57.539	-5.2874	77.39	0.84	88.35	Near-native
T0860D1	T0860TS359_3-D1	T0860D1_s359m3.pdb	136	5.18	-12.75	-1.51	-2.88	-46.43	-5.2632	77.39	0.85	89.42	Near-native
T0860D1	T0860TS359_4-D1	T0860D1_s359m4.pdb	136	9.23	-13.26	-0.66	-2.65	-49.546	-5.136	72.98	0.85	85.01	Near-native
T0860D1	T0860TS359_5-D1	T0860D1_s359m5.pdb	136	9.62	-8.74	-1.7	-2.56	-55.357	-5.1746	77.21	0.84	89.02	Near-native
T0860D1	T0860TS380_1-D1	T0860D1_s380m1.pdb	136	16.13	4.39	-0.6	-1.46	-13.618	-5.1215	12.13	0.29	25.58	Wrong
T0860D1	T0860TS380_2-D1	T0860D1_s380m2.pdb	136	16.13	4.39	-0.67	-1.4	-13.618	-5.1215	12.13	0.29	25.58	Wrong
T0860D1	T0860TS380_3-D1	T0860D1_s380m3.pdb	136	24.2	6.57	-1.09	-1.85	32.557	-4.5405	12.32	0.3	23.62	Wrong
T0860D1	T0860TS380_4-D1	T0860D1_s380m4.pdb	136	14.22	-11.4	-1.96	-2.62	-13.992	-4.9256	14.52	0.29	27.01	Wrong
T0860D1	T0860TS380_5-D1	T0860D1_s380m5.pdb	136	20.11	-5.5	-1.1	-2.21	-22.634	-4.98	11.58	0.29	21.4	Wrong
T0860D1	T0860TS382_1-D1	T0860D1_s382m1.pdb	136	7.19	-18.74	-1.41	-3.33	-75.199	-5.5716	71.69	0.83	77.28	Near-native
T0860D1	T0860TS382_2-D1	T0860D1_s382m2.pdb	136	13.67	-17.99	-1.44	-3.07	-74.445	-5.5774	71.69	0.83	77.31	Near-native
T0860D1	T0860TS382_3-D1	T0860D1_s382m3.pdb	136	10.67	-18.33	-1.58	-2.87	-73.401	-5.5538	71.88	0.83	77.24	Near-native
T0860D1	T0860TS382_4-D1	T0860D1_s382m4.pdb	136	6.56	-19.12	-1.47	-2.86	-74.448	-5.5919	71.88	0.83	77.24	Near-native
T0860D1	T0860TS382_5-D1	T0860D1_s382m5.pdb	136	13.33	-17.95	-1.06	-3.04	-74.055	-5.5824	71.88	0.83	77.23	Near-native
T0860D1	T0860TS405_1-D1	T0860D1_s405m1.pdb	136	9.77	-8.31	-0.82	-2.62	-24.02	-5.3955	72.79	0.85	84.28	Near-native
T0860D1	T0860TS405_2-D1	T0860D1_s405m2.pdb	136	10.57	-8.11	-1.21	-2.5	-30.282	-5.0807	72.06	0.85	83.98	Near-native
T0860D1	T0860TS405_3-D1	T0860D1_s405m3.pdb	136	8.18	-12.01	-1.22	-2.86	-49.91	-5.2902	71.51	0.85	84.37	Near-native
T0860D1	T0860TS405_4-D1	T0860D1_s405m4.pdb	136	8.18	-12.01	-1.23	-2.43	-49.91	-5.2902	71.51	0.85	84.37	Near-native
T0860D1	T0860TS405_5-D1	T0860D1_s405m5.pdb	136	8.18	-12.01	-1.42	-2.62	-49.91	-5.2902	71.51	0.85	84.37	Near-native
T0860D1	T0860TS407_1-D1	T0860D1_s407m1.pdb	136	22.14	29.29	-1.53	0.21	0.62	-5.1293	49.45	0.59	43.47	Wrong
T0860D1	T0860TS407_2-D1	T0860D1_s407m2.pdb	136	8.87	13.63	-2.36	-0.57	-13.704	-5.8996	49.82	0.59	41.24	Wrong
T0860D1	T0860TS407_3-D1	T0860D1_s407m3.pdb	136	12.03	24.46	-2.43	-0.25	17.695	-5.2785	48.35	0.56	38.29	Wrong
T0860D1	T0860TS407_4-D1	T0860D1_s407m4.pdb	136	29.41	8.54	-0.3	-1.12	-17.747	-5.5426	47.43	0.56	43.16	Wrong
T0860D1	T0860TS407_5-D1	T0860D1_s407m5.pdb	136	19.23	18.54	-0.9	-0.67	2.48	-5.0374	50.18	0.59	45.19	Wrong
T0860D1	T0860TS421_1-D1	T0860D1_s421m1.pdb	136	12.64	-10.52	-1.39	-2.84	-43.9	-4.1305	70.04	0.85	81.97	Near-native
T0860D1	T0860TS421_2-D1	T0860D1_s421m2.pdb	136	15.71	-9.54	-0.75	-3	-29.032	-4.1526	69.3	0.85	81.74	Near-native
T0860D1	T0860TS421_3-D1	T0860D1_s421m3.pdb	136	17.86	-8.67	-1.21	-2.56	-22.335	-4.1626	69.67	0.85	81.79	Near-native
T0860D1	T0860TS421_4-D1	T0860D1_s421m4.pdb	136	26.9	3.59	-1	-1.55	74.282	-2.7737	12.87	0.19	28.42	Wrong
T0860D1	T0860TS425_1-D1	T0860D1_s425m1.pdb	136	-5.94	-19.43	-2.07	-2.82	-64.57	-5.3559	76.65	0.84	87.79	Near-native
T0860D1	T0860TS425_2-D1	T0860D1_s425m2.pdb	136	15.06	-13.95	-1.26	-2.62	-53.152	-5.2323	76.1	0.83	88.27	Near-native
T0860D1	T0860TS425_3-D1	T0860D1_s425m3.pdb	136	5.04	-15.41	-1.76	-2.76	-45.601	-5.3494	77.94	0.85	90.05	Near-native
T0860D1	T0860TS425_4-D1	T0860D1_s425m4.pdb	136	4.13	-12.12	-1.79	-2.24	-54.747	-5.3249	77.76	0.85	89.84	Near-native
T0860D1	T0860TS425_5-D1	T0860D1_s425m5.pdb	136	0.84	-17.57	-2.37	-2.8	-50.744	-5.2827	76.47	0.84	88.37	Near-native
T0860D1	T0860TS430_1-D1	T0860D1_s430m1.pdb	136	5.13	-13.5	-1.73	-2.45	-64.151	-5.8734	79.96	0.87	90.68	Near-native
T0860D1	T0860TS430_2-D1	T0860D1_s430m2.pdb	136	2.47	-11.4	-1.36	-2.88	-61.282	-5.8784	79.78	0.86	89.48	Near-native
T0860D1	T0860TS430_3-D1	T0860D1_s430m3.pdb	136	-3.02	-22.41	-2.33	-3.24	-76.221	-5.8952	79.41	0.87	90.28	Near-native
T0860D1	T0860TS430_4-D1	T0860D1_s430m4.pdb	136	-2.57	-13.63	-1.96	-2.83	-78.258	-5.8919	79.41	0.86	89.61	Near-native
T0860D1	T0860TS430_5-D1	T0860D1_s430m5.pdb	136	-1.11	-16.62	-2.23	-3.56	-72.681	-5.8617	79.23	0.86	90.34	Near-native
T0860D1	T0860TS432_1-D1	T0860D1_s432m1.pdb	136	15.92	-6.31	-1.82	-2.15	-66.015	-5.5531	13.79	0.26	25.73	Wrong
T0860D1	T0860TS432_2-D1	T0860D1_s432m2.pdb	136	1.91	-13.68	-2.41	-3.02	-52.772	-5.7772	11.58	0.26	25.83	Wrong
T0860D1	T0860TS432_3-D1	T0860D1_s432m3.pdb	136	5.11	-20.94	-1.87	-3.31	-85.28	-5.7148	17.28	0.27	29.4	Wrong
T0860D1	T0860TS432_4-D1	T0860D1_s432m4.pdb	136	-13.53	-12.15	-3.12	-2.77	-48.456	-5.6976	15.62	0.28	27.49	Wrong
T0860D1	T0860TS432_5-D1	T0860D1_s432m5.pdb	136	14.76	7.92	-1.96	-1.51	-57.611	-5.8501	14.71	0.29	27.93	Wrong
T0860D1	T0860TS434_1-D1	T0860D1_s434m1.pdb	136	6.63	-13.57	-1.46	-2.84	-34.028	-5.7103	12.87	0.25	25.44	Wrong
T0860D1	T0860TS434_2-D1	T0860D1_s434m2.pdb	136	2.08	-22.66	-2.49	-3.54	-44.03	-6.0617	13.05	0.25	27.66	Wrong
T0860D1	T0860TS434_3-D1	T0860D1_s434m3.pdb	136	2.54	-22.4	-2.5	-3.38	-68.088	-6.1634	13.42	0.25	-1	Wrong
T0860D1	T0860TS434_4-D1	T0860D1_s434m4.pdb	136	1.93	-8.85	-2.13	-2.16	-34.684	-5.3171	14.34	0.27	29.34	Wrong
T0860D1	T0860TS434_5-D1	T0860D1_s434m5.pdb	136	7.51	-7.95	-2.62	-2.15	-51.327	-5.9918	11.77	0.28	24.46	Wrong
T0860D1	T0860TS444_1-D1	T0860D1_s444m1.pdb	136	9.36	-11.26	-0.79	-2.42	-38.325	-5.6119	67.28	0.81	79.78	Near-native
T0860D1	T0860TS444_2-D1	T0860D1_s444m2.pdb	136	-2.61	-11.86	-2.48	-2.61	-50.623	-6.3578	11.58	0.25	20.7	Wrong
T0860D1	T0860TS444_3-D1	T0860D1_s444m3.pdb	136	0.04	-10.37	-2.32	-2.15	-54.001	-6.43	11.4	0.25	19.62	Wrong
T0860D1	T0860TS444_4-D1	T0860D1_s444m4.pdb	136	1.45	-8.38	-2.16	-2.05	-57.645	-6.7208	11.4	0.25	22.05	Wrong
T0860D1	T0860TS444_5-D1	T0860D1_s444m5.pdb	136	-3.27	-13.31	-1.98	-2.88	-39.754	-6.5575	11.58	0.24	19.63	Wrong
T0860D1	T0860TS446_1-D1	T0860D1_s446m1.pdb	136	12.37	-6.93	-0.47	-2.47	-27.331	-5.6793	71.32	0.84	81.63	Near-native
T0860D1	T0860TS446_2-D1	T0860D1_s446m2.pdb	136	14.05	-5.67	-0.5	-2.49	-26.47	-5.6996	71.32	0.84	81.6	Near-native
T0860D1	T0860TS446_3-D1	T0860D1_s446m3.pdb	136	12.61	-5.57	-0.68	-2.23	-2.065	-6.425	12.68	0.27	22.27	Wrong
T0860D1	T0860TS446_4-D1	T0860D1_s446m4.pdb	136	8.05	-9.56	-1.29	-2.22	-9.997	-6.5036	12.5	0.27	21.9	Wrong
T0860D1	T0860TS446_5-D1	T0860D1_s446m5.pdb	136	16.07	-6.44	-1.08	-1.95	-24.932	-6.6266	12.68	0.29	22.34	Wrong
T0860D1	T0860TS451_1-D1	T0860D1_s451m1.pdb	136	20.05	-1.55	-0.91	-2.06	-30.874	-5.0006	17.46	0.26	37.41	Wrong
T0860D1	T0860TS451_2-D1	T0860D1_s451m2.pdb	136	18.32	3.77	-0.62	-1.56	-30.323	-4.7525	18.02	0.31	35.46	Wrong
T0860D1	T0860TS451_3-D1	T0860D1_s451m3.pdb	136	4.78	3.58	-1.84	-1.67	-32.166	-4.8037	18.93	0.28	-1	Wrong
T0860D1	T0860TS451_4-D1	T0860D1_s451m4.pdb	136	25.33	2.39	-1.23	-1.56	-34.441	-4.6529	16.18	0.31	-1	Wrong
T0860D1	T0860TS451_5-D1	T0860D1_s451m5.pdb	136	11.76	-5.64	-1.67	-2.69	-30.849	-4.8366	16.18	0.27	36.3	Wrong
T0860D1	T0860TS455_1-D1	T0860D1_s455m1.pdb	136	11.65	3.28	-1.07	-1.55	18.149	-4.4424	13.6	0.26	-1	Wrong
T0860D1	T0860TS455_2-D1	T0860D1_s455m2.pdb	136	15.07	-3.56	-1.33	-2.01	10.271	-4.3842	11.03	0.27	21.87	Wrong
T0860D1	T0860TS455_3-D1	T0860D1_s455m3.pdb	136	10.14	14.42	-1.08	-0.96	34.099	-4.4751	13.6	0.24	23.93	Wrong
T0860D1	T0860TS455_4-D1	T0860D1_s455m4.pdb	136	28.57	13.93	-1.04	-0.8	18.849	-4.1696	11.77	0.25	24.94	Wrong
T0860D1	T0860TS455_5-D1	T0860D1_s455m5.pdb	136	19.52	14.66	-0.98	-1.14	15.388	-4.2078	13.23	0.26	21.98	Wrong
T0860D1	T0860TS464_1-D1	T0860D1_s464m1.pdb	136	25.88	17.85	-0.51	-0.85	-3.213	-4.3015	31.8	0.4	34.68	Wrong
T0860D1	T0860TS464_2-D1	T0860D1_s464m2.pdb	136	26.83	18.18	-0.12	0.29	5.881	-5.8471	11.03	0.2	21.38	Wrong
T0860D1	T0860TS464_3-D1	T0860D1_s464m3.pdb	136	26.7	19.9	-1.22	-0.1	9.967	-4.7697	32.54	0.36	33.46	Wrong
T0860D1	T0860TS464_4-D1	T0860D1_s464m4.pdb	136	25.5	14.69	-0.64	-0.62	-9.264	-4.5776	32.54	0.39	34.42	Wrong
T0860D1	T0860TS464_5-D1	T0860D1_s464m5.pdb	136	17.86	14.03	-1.3	0.37	-22.03	-6.6844	11.58	0.18	19.22	Wrong
T0860D1	T0860TS467_1-D1	T0860D1_s467m1.pdb	136	22.72	-9.62	-0.5	-2.3	-14.071	-5.1158	15.44	0.3	28.55	Wrong
T0860D1	T0860TS467_2-D1	T0860D1_s467m2.pdb	136	11.16	13.62	-1.43	-1.1	4.893	-5.4007	13.79	0.29	27.5	Wrong
T0860D1	T0860TS467_3-D1	T0860D1_s467m3.pdb	136	27.33	3.44	-0.39	-1.85	-2.625	-4.8788	13.23	0.28	-1	Wrong
T0860D1	T0860TS467_4-D1	T0860D1_s467m4.pdb	136	22.32	15.32	-0.63	-1.27	27.601	-4.8432	13.05	0.32	22.9	Wrong
T0860D1	T0860TS467_5-D1	T0860D1_s467m5.pdb	136	18.16	9.86	-0.35	-1.48	-1.02	-5.0086	17.1	0.26	28.35	Wrong
T0860D1	T0860TS479_1-D1	T0860D1_s479m1.pdb	136	3.43	-14.67	-2.52	-2.67	-49.268	-5.5538	72.61	0.85	84.3	Near-native
T0860D1	T0860TS479_2-D1	T0860D1_s479m2.pdb	136	5.04	-13.8	-1.77	-3.29	-42.908	-5.4082	71.32	0.85	83.84	Near-native
T0860D1	T0860TS479_3-D1	T0860D1_s479m3.pdb	136	19.56	0.56	-1.01	-1.68	-10.159	-4.9221	12.5	0.29	24.42	Wrong
T0860D1	T0860TS479_4-D1	T0860D1_s479m4.pdb	136	7.63	-8.97	-1.51	-2.38	-30.588	-4.8568	18.57	0.35	32.44	Wrong
T0860D1	T0860TS479_5-D1	T0860D1_s479m5.pdb	136	1.52	0.61	-2.39	-2.42	20.455	-4.6477	16.91	0.3	30.81	Wrong
T0860D1	T0860TS495_1-D1	T0860D1_s495m1.pdb	136	1.66	-11.63	-1.68	-2.56	-51.697	-5.7119	71.51	0.82	77.59	Near-native
T0860D1	T0860TS495_2-D1	T0860D1_s495m2.pdb	136	6.82	-4.06	-1.81	-1.95	-19.212	-5.5096	63.97	0.76	64.79	Wrong
T0860D1	T0860TS495_3-D1	T0860D1_s495m3.pdb	136	5.2	-9.69	-1.76	-2.56	-36.298	-5.6018	70.77	0.82	75.49	Near-native
T0860D1	T0860TS495_4-D1	T0860D1_s495m4.pdb	136	-8.58	-21.2	-2.72	-3.45	-62.968	-5.6955	72.61	0.83	77.75	Near-native
T0860D1	T0860TS495_5-D1	T0860D1_s495m5.pdb	136	6.67	-11.93	-1.25	-2.37	-54.119	-5.6808	72.98	0.83	77.71	Near-native
T0861D1	T0861D1	T0861D1.pdb	312	-45.33	-80.69	-4.89	-7.8	-323.553	-12.3694	100	1	100	Native
T0861D1	T0861TS005_1-D1	T0861D1_s005m1.pdb	312	-51.86	-80.93	-5.26	-6.84	-343.759	-12.2725	92.71	0.97	97.92	Near-native
T0861D1	T0861TS005_2-D1	T0861D1_s005m2.pdb	312	-50.09	-82.42	-4.87	-7.51	-347.121	-12.3191	92.79	0.97	97.95	Near-native
T0861D1	T0861TS005_3-D1	T0861D1_s005m3.pdb	312	-45.27	-83.26	-4.84	-7.16	-347.76	-12.3024	92.95	0.97	97.94	Near-native
T0861D1	T0861TS005_4-D1	T0861D1_s005m4.pdb	312	-48.07	-81.95	-5.2	-7.25	-350.348	-12.2907	92.63	0.97	97.9	Near-native
T0861D1	T0861TS005_5-D1	T0861D1_s005m5.pdb	312	-46.7	-83.49	-4.48	-6.94	-355.355	-12.2968	92.47	0.97	97.78	Near-native
T0861D1	T0861TS016_1-D1	T0861D1_s016m1.pdb	312	-40.19	-71	-4.8	-6.49	-340.528	-11.8784	96.95	0.99	98.73	Near-native
T0861D1	T0861TS026_1-D1	T0861D1_s026m1.pdb	312	-30.76	-57.18	-4.11	-5.38	-269.561	-10.759	91.03	0.96	95.42	Near-native
T0861D1	T0861TS026_2-D1	T0861D1_s026m2.pdb	312	-46.41	-68.85	-6.08	-6.13	-325.585	-11.3985	91.43	0.95	97.05	Near-native
T0861D1	T0861TS026_3-D1	T0861D1_s026m3.pdb	312	-30.76	-57.18	-4.67	-5.63	-269.561	-10.759	91.03	0.96	95.42	Near-native
T0861D1	T0861TS026_4-D1	T0861D1_s026m4.pdb	312	-39.22	-50.19	-4.28	-5.62	-223.936	-10.5962	79.33	0.9	93.29	Near-native
T0861D1	T0861TS026_5-D1	T0861D1_s026m5.pdb	312	-34.95	-62.11	-5.06	-5.47	-283.902	-10.8442	91.43	0.96	96.17	Near-native
T0861D1	T0861TS048_1-D1	T0861D1_s048m1.pdb	312	-35.49	-73.24	-5.29	-6.7	-351.171	-11.7687	91.91	0.96	97.52	Near-native
T0861D1	T0861TS077_1-D1	T0861D1_s077m1.pdb	312	-39.55	-74.35	-4.14	-6.16	-310.499	-11.9007	93.67	0.98	97.88	Near-native
T0861D1	T0861TS077_2-D1	T0861D1_s077m2.pdb	312	-37.63	-72.71	-4.67	-7.47	-313.889	-11.8118	93.91	0.98	97.89	Near-native
T0861D1	T0861TS077_3-D1	T0861D1_s077m3.pdb	312	-36.38	-74.78	-3.95	-6.95	-314.733	-11.7493	95.03	0.98	98.06	Near-native
T0861D1	T0861TS077_4-D1	T0861D1_s077m4.pdb	312	-44.4	-75.31	-3.99	-6.14	-305.212	-11.8199	94.55	0.98	98.05	Near-native
T0861D1	T0861TS077_5-D1	T0861D1_s077m5.pdb	312	-35.22	-74.4	-3.99	-5.88	-311.244	-11.8838	93.91	0.98	97.88	Near-native
T0861D1	T0861TS092_1-D1	T0861D1_s092m1.pdb	312	-45.97	-74.86	-4.71	-7.57	-320.195	-11.6203	91.19	0.95	97.47	Near-native
T0861D1	T0861TS119_1-D1	T0861D1_s119m1.pdb	312	-29.66	-71.22	-4.35	-6.74	-313.989	-11.6704	93.43	0.97	97.18	Near-native
T0861D1	T0861TS166_1-D1	T0861D1_s166m1.pdb	312	-34.18	-70.5	-6.37	-6.87	-338.501	-11.8062	92.55	0.96	97.66	Near-native
T0861D1	T0861TS180_1-D1	T0861D1_s180m1.pdb	312	-52.7	-73.92	-4.72	-6.07	-306.169	-12.1084	90.62	0.95	98.23	Near-native
T0861D1	T0861TS180_2-D1	T0861D1_s180m2.pdb	312	-20.34	-49.95	-3.85	-5.8	-252.834	-10.9196	79.81	0.92	92.6	Near-native
T0861D1	T0861TS180_3-D1	T0861D1_s180m3.pdb	312	-47.91	-49.32	-5.14	-6.45	-290.815	-11.1938	87.82	0.95	94.48	Near-native
T0861D1	T0861TS180_4-D1	T0861D1_s180m4.pdb	312	-32.33	-67.47	-4.19	-5.68	-276.38	-11.6	88.38	0.97	95.87	Near-native
T0861D1	T0861TS180_5-D1	T0861D1_s180m5.pdb	312	-13.98	-16.48	-3.24	-4.95	-83.464	-9.7531	41.11	0.67	74.53	Wrong
T0861D1	T0861TS183_1-D1	T0861D1_s183m1.pdb	312	-32.27	-78.76	-6.78	-7.08	-344.745	-11.9594	95.99	0.98	98.27	Near-native
T0861D1	T0861TS183_2-D1	T0861D1_s183m2.pdb	312	-26.81	-68.45	-5.2	-7.04	-316.146	-11.8559	92.87	0.97	97.61	Near-native
T0861D1	T0861TS183_3-D1	T0861D1_s183m3.pdb	312	-24.77	-75.45	-5	-6.48	-335.692	-12.0313	95.11	0.98	98.18	Near-native
T0861D1	T0861TS183_4-D1	T0861D1_s183m4.pdb	312	-25.03	-74.87	-5.14	-6.63	-317.185	-11.9908	95.35	0.98	97.89	Near-native
T0861D1	T0861TS183_5-D1	T0861D1_s183m5.pdb	312	-21.79	-58.37	-4.74	-5.97	-245.621	-11.0882	84.78	0.94	90.25	Near-native
T0861D1	T0861TS220_1-D1	T0861D1_s220m1.pdb	312	-53.12	-80.47	-4.73	-6.89	-333.453	-12.533	95.27	0.98	97.85	Near-native
T0861D1	T0861TS220_2-D1	T0861D1_s220m2.pdb	312	-65.63	-81.31	-5.55	-8.28	-336.212	-12.5876	95.19	0.98	97.76	Near-native
T0861D1	T0861TS220_3-D1	T0861D1_s220m3.pdb	312	-51.05	-73.33	-4.6	-6.37	-346.362	-12.4939	94.87	0.98	97.66	Near-native
T0861D1	T0861TS220_4-D1	T0861D1_s220m4.pdb	312	-60.65	-75.74	-4.58	-6.44	-344.411	-12.5521	94.87	0.98	97.84	Near-native
T0861D1	T0861TS220_5-D1	T0861D1_s220m5.pdb	312	-44.59	-73.32	-4.38	-5.9	-301.192	-12.4747	92.63	0.97	95.27	Near-native
T0861D1	T0861TS236_1-D1	T0861D1_s236m1.pdb	312	-48.95	-77.9	-5.64	-6.96	-332.443	-12.133	98.64	0.99	99.43	Near-native
T0861D1	T0861TS236_2-D1	T0861D1_s236m2.pdb	312	-35.13	-71.65	-4.54	-6.23	-335.952	-12.0557	96.64	0.99	98.72	Near-native
T0861D1	T0861TS236_3-D1	T0861D1_s236m3.pdb	312	-41.29	-74.21	-5.29	-6.34	-326.002	-12.0956	96.39	0.98	98.66	Near-native
T0861D1	T0861TS236_4-D1	T0861D1_s236m4.pdb	312	-47.96	-74.88	-4.72	-6.47	-331.711	-12.1341	98	0.99	99.02	Near-native
T0861D1	T0861TS236_5-D1	T0861D1_s236m5.pdb	312	-53.03	-74.99	-4.63	-6.85	-331.294	-12.0784	97.68	0.99	98.95	Near-native
T0861D1	T0861TS250_1-D1	T0861D1_s250m1.pdb	312	-42.2	-81.6	-5.24	-7.78	-339.367	-12.6015	92.23	0.96	97.93	Near-native
T0861D1	T0861TS250_2-D1	T0861D1_s250m2.pdb	312	-49.03	-77.52	-5.24	-6.95	-330.271	-12.5555	92.31	0.96	97.93	Near-native
T0861D1	T0861TS250_3-D1	T0861D1_s250m3.pdb	312	-46.38	-81.4	-4.92	-6.75	-346.692	-12.6118	91.91	0.96	97.92	Near-native
T0861D1	T0861TS250_4-D1	T0861D1_s250m4.pdb	312	-50.14	-81.84	-5	-7.03	-344.168	-12.6556	92.39	0.97	97.85	Near-native
T0861D1	T0861TS250_5-D1	T0861D1_s250m5.pdb	312	-43.74	-79.83	-4.91	-6.76	-339.614	-12.6191	92.39	0.96	97.94	Near-native
T0861D1	T0861TS251_1-D1	T0861D1_s251m1.pdb	312	-43.34	-77.51	-4.85	-6.56	-345.262	-12.1028	87.02	0.94	96.42	Near-native
T0861D1	T0861TS251_2-D1	T0861D1_s251m2.pdb	312	-49.88	-77.56	-5.32	-6.87	-332.049	-11.9371	85.18	0.93	95.74	Near-native
T0861D1	T0861TS251_3-D1	T0861D1_s251m3.pdb	312	-40.04	-71.77	-5.02	-6.46	-333.584	-12.0023	88.14	0.95	96.75	Near-native
T0861D1	T0861TS251_4-D1	T0861D1_s251m4.pdb	312	-44.22	-80.2	-4.34	-7.34	-336.219	-12.0891	88.22	0.95	96.77	Near-native
T0861D1	T0861TS251_5-D1	T0861D1_s251m5.pdb	312	-45.23	-86.36	-5.57	-7.36	-335.276	-12.0788	86.54	0.95	96.92	Near-native
T0861D1	T0861TS258_1-D1	T0861D1_s258m1.pdb	312	-33.07	-72.68	-4.35	-6.88	-308.842	-10.7011	89.58	0.96	96.76	Near-native
T0861D1	T0861TS258_2-D1	T0861D1_s258m2.pdb	312	-27.25	-69.43	-5.18	-6.7	-301.783	-10.4743	89.9	0.96	96.79	Near-native
T0861D1	T0861TS258_3-D1	T0861D1_s258m3.pdb	312	-17.78	-70.08	-4.9	-6.72	-322.809	-10.2983	90.47	0.96	97.15	Near-native
T0861D1	T0861TS258_4-D1	T0861D1_s258m4.pdb	312	-32.2	-67.83	-4.4	-5.74	-311.181	-10.5466	90.39	0.96	97.15	Near-native
T0861D1	T0861TS258_5-D1	T0861D1_s258m5.pdb	312	-22.17	-70.97	-4.4	-6.58	-317.906	-10.781	90.55	0.96	97.1	Near-native
T0861D1	T0861TS275_1-D1	T0861D1_s275m1.pdb	312	-34.68	-74.11	-5.51	-7.75	-333.837	-11.8982	93.03	0.97	97.95	Near-native
T0861D1	T0861TS275_2-D1	T0861D1_s275m2.pdb	312	-42.18	-71.46	-5.32	-7.08	-335.931	-12.226	99.04	0.99	99.28	Near-native
T0861D1	T0861TS275_3-D1	T0861D1_s275m3.pdb	312	-27.51	-53.98	-5.19	-6.78	-270.521	-11.2736	81.65	0.93	94.48	Near-native
T0861D1	T0861TS275_4-D1	T0861D1_s275m4.pdb	312	-42.56	-48.26	-4.72	-5.98	-252.018	-11.1112	79.49	0.91	93.6	Near-native
T0861D1	T0861TS275_5-D1	T0861D1_s275m5.pdb	312	-17.37	-38.55	-4.45	-5.83	-242.667	-10.8879	80.29	0.92	94.04	Near-native
T0861D1	T0861TS284_1-D1	T0861D1_s284m1.pdb	312	-26.06	-51.32	-4.74	-5.59	-261.275	-10.8838	82.21	0.92	94.63	Near-native
T0861D1	T0861TS284_2-D1	T0861D1_s284m2.pdb	312	-46.65	-43.14	-6.07	-5.89	-232.849	-10.8393	70.59	0.84	90.39	Near-native
T0861D1	T0861TS284_3-D1	T0861D1_s284m3.pdb	312	-30.98	-41.22	-4.13	-5.16	-225.324	-10.4477	78.36	0.9	93.03	Near-native
T0861D1	T0861TS284_4-D1	T0861D1_s284m4.pdb	312	-30.83	-56.03	-3.61	-6.13	-285.298	-10.9195	91.11	0.96	96.38	Near-native
T0861D1	T0861TS284_5-D1	T0861D1_s284m5.pdb	312	-40.47	-55.46	-4.29	-5.72	-263.667	-11.142	91.59	0.96	96.4	Near-native
T0861D1	T0861TS287_1-D1	T0861D1_s287m1.pdb	312	-46.8	-77.77	-5.07	-7.04	-326.05	-11.9471	98.64	0.99	99.43	Near-native
T0861D1	T0861TS287_2-D1	T0861D1_s287m2.pdb	312	-37.8	-70.11	-3.86	-5.67	-316.958	-12.0593	97.11	0.99	98.86	Near-native
T0861D1	T0861TS287_3-D1	T0861D1_s287m3.pdb	312	-46.79	-72.5	-4.28	-6.7	-322.043	-11.9298	97.2	0.99	98.83	Near-native
T0861D1	T0861TS287_4-D1	T0861D1_s287m4.pdb	312	-36.47	-74.01	-4.64	-7.27	-322.933	-12.0569	97.11	0.99	98.75	Near-native
T0861D1	T0861TS287_5-D1	T0861D1_s287m5.pdb	312	-39.79	-72.94	-3.96	-7.1	-331.782	-11.9405	96.8	0.99	98.73	Near-native
T0861D1	T0861TS313_1-D1	T0861D1_s313m1.pdb	312	-48.43	-76.89	-4.89	-7.14	-338.891	-12.6068	93.59	0.98	97.35	Near-native
T0861D1	T0861TS313_2-D1	T0861D1_s313m2.pdb	312	-43.66	-76.02	-3.97	-7.67	-328.936	-12.623	93.75	0.97	97.43	Near-native
T0861D1	T0861TS313_3-D1	T0861D1_s313m3.pdb	312	-47.29	-79.42	-4.92	-6.53	-342.961	-12.6468	93.59	0.97	97.37	Near-native
T0861D1	T0861TS313_4-D1	T0861D1_s313m4.pdb	312	-47.31	-77.83	-4.53	-6.43	-325.866	-12.6085	93.59	0.97	97.41	Near-native
T0861D1	T0861TS313_5-D1	T0861D1_s313m5.pdb	312	-47.71	-79.4	-4.58	-7.26	-339.917	-12.621	93.75	0.97	97.38	Near-native
T0861D1	T0861TS321_1-D1	T0861D1_s321m1.pdb	312	47.46	25.19	-0.6	-3.31	-43.328	-9.4938	8.65	0.24	33.47	Wrong
T0861D1	T0861TS321_2-D1	T0861D1_s321m2.pdb	312	29.85	36.19	-2.18	-2.31	-120.379	-9.7749	8.73	0.26	33.48	Wrong
T0861D1	T0861TS321_3-D1	T0861D1_s321m3.pdb	312	47.04	45.2	-0.35	-1.61	-11.469	-10.2925	8.73	0.2	32.26	Wrong
T0861D1	T0861TS321_4-D1	T0861D1_s321m4.pdb	312	77.44	84.62	0.11	-0.6	51.508	-9.1222	10.1	0.27	36.95	Wrong
T0861D1	T0861TS321_5-D1	T0861D1_s321m5.pdb	312	90.19	82.3	-0.49	-1.57	287.179	-7.5284	9.29	0.27	33.86	Wrong
T0861D1	T0861TS345_1-D1	T0861D1_s345m1.pdb	312	-47.58	-75.74	-4.64	-6.36	-327.942	-11.7611	96.31	0.99	98.65	Near-native
T0861D1	T0861TS345_2-D1	T0861D1_s345m2.pdb	312	-42.35	-72.07	-4.49	-6.22	-338.071	-11.8144	95.43	0.99	98.36	Near-native
T0861D1	T0861TS345_3-D1	T0861D1_s345m3.pdb	312	-31.63	-71.55	-3.55	-6.47	-309.358	-10.9906	88.62	0.95	96.35	Near-native
T0861D1	T0861TS345_4-D1	T0861D1_s345m4.pdb	312	25.52	10.28	-1.46	-4.21	-108.043	-9.2827	63.06	0.84	86.52	Wrong
T0861D1	T0861TS345_5-D1	T0861D1_s345m5.pdb	312	-37.38	-71.63	-5.28	-7.1	-312.073	-11.6662	95.83	0.99	98.31	Near-native
T0861D1	T0861TS349_1-D1	T0861D1_s349m1.pdb	312	-43.39	-75.88	-4.39	-6.93	-310.421	-11.648	93.43	0.97	97.18	Near-native
T0861D1	T0861TS357_1-D1	T0861D1_s357m1.pdb	312	-39.97	-47.72	-3.93	-5.84	-279.532	-10.3635	91.35	0.96	96.53	Near-native
T0861D1	T0861TS357_2-D1	T0861D1_s357m2.pdb	312	-42.11	-59.85	-4.67	-5.85	-278.897	-10.3122	91.35	0.96	96.56	Near-native
T0861D1	T0861TS357_3-D1	T0861D1_s357m3.pdb	312	-27.78	-40.82	-4.69	-5.71	-231.516	-10.0879	89.9	0.96	95.91	Near-native
T0861D1	T0861TS357_4-D1	T0861D1_s357m4.pdb	312	-32.49	-45.7	-4.79	-6.27	-244.371	-10.191	89.98	0.95	96.07	Near-native
T0861D1	T0861TS357_5-D1	T0861D1_s357m5.pdb	312	-18.43	-35.13	-3.06	-5.07	-211.737	-10.0942	90.06	0.96	96.02	Near-native
T0861D1	T0861TS359_1-D1	T0861D1_s359m1.pdb	312	-35.88	-68.04	-5.11	-6.37	-331.146	-11.8371	92.31	0.96	97.54	Near-native
T0861D1	T0861TS359_2-D1	T0861D1_s359m2.pdb	312	-39.98	-70.43	-4.68	-7.11	-335.687	-11.7428	95.83	0.98	98.44	Near-native
T0861D1	T0861TS359_3-D1	T0861D1_s359m3.pdb	312	-39.98	-70.43	-4.95	-7.09	-335.687	-11.7428	95.83	0.98	98.44	Near-native
T0861D1	T0861TS359_4-D1	T0861D1_s359m4.pdb	312	-37.36	-73.56	-5.65	-6.88	-330.116	-12.0129	98.56	0.99	99.26	Near-native
T0861D1	T0861TS359_5-D1	T0861D1_s359m5.pdb	312	-35.03	-71.44	-4.75	-6.71	-333.538	-12.0131	98.96	0.99	99.27	Near-native
T0861D1	T0861TS380_1-D1	T0861D1_s380m1.pdb	312	-30.76	-57.18	-5.6	-6.81	-269.561	-10.759	91.03	0.96	95.42	Near-native
T0861D1	T0861TS380_2-D1	T0861D1_s380m2.pdb	312	-46.41	-68.85	-5.22	-6.49	-325.585	-11.3985	91.43	0.95	97.05	Near-native
T0861D1	T0861TS380_3-D1	T0861D1_s380m3.pdb	312	-30.76	-57.18	-4.52	-6.12	-269.561	-10.759	91.03	0.96	95.42	Near-native
T0861D1	T0861TS380_4-D1	T0861D1_s380m4.pdb	312	-39.22	-50.19	-4.18	-6.37	-223.936	-10.5962	79.33	0.9	93.29	Near-native
T0861D1	T0861TS380_5-D1	T0861D1_s380m5.pdb	312	-34.95	-62.11	-4.46	-6.5	-283.902	-10.8442	91.43	0.96	96.17	Near-native
T0861D1	T0861TS382_1-D1	T0861D1_s382m1.pdb	312	-30.3	-48.29	-4.21	-5.91	-281.738	-11.8975	72.84	0.84	91.96	Near-native
T0861D1	T0861TS382_2-D1	T0861D1_s382m2.pdb	312	-17	-43.45	-4.15	-5.74	-276.877	-11.8196	71.95	0.84	92.05	Near-native
T0861D1	T0861TS382_3-D1	T0861D1_s382m3.pdb	312	-22.29	-47.31	-3.88	-5.05	-285.601	-11.8767	72.2	0.84	91.9	Near-native
T0861D1	T0861TS382_4-D1	T0861D1_s382m4.pdb	312	-21.02	-48.04	-4.08	-5.29	-279.345	-11.805	71.88	0.84	91.92	Near-native
T0861D1	T0861TS382_5-D1	T0861D1_s382m5.pdb	312	-25.49	-48.43	-4	-6.53	-293.402	-11.7595	72.2	0.84	91.98	Near-native
T0861D1	T0861TS405_1-D1	T0861D1_s405m1.pdb	312	-40.94	-67.9	-4.78	-6.34	-328.32	-11.8256	92.71	0.96	97.82	Near-native
T0861D1	T0861TS405_2-D1	T0861D1_s405m2.pdb	312	-37.42	-69.49	-5.42	-8.07	-326.588	-11.8194	92.55	0.96	97.81	Near-native
T0861D1	T0861TS405_3-D1	T0861D1_s405m3.pdb	312	-39.82	-68.14	-5.05	-7.26	-334.364	-11.7509	92.47	0.96	97.75	Near-native
T0861D1	T0861TS405_4-D1	T0861D1_s405m4.pdb	312	-37.39	-70.82	-5.83	-7.22	-336.895	-11.8085	91.91	0.96	97.62	Near-native
T0861D1	T0861TS405_5-D1	T0861D1_s405m5.pdb	312	-37.39	-70.82	-6.16	-6.31	-336.895	-11.8085	91.91	0.96	97.62	Near-native
T0861D1	T0861TS407_1-D1	T0861D1_s407m1.pdb	312	-45.45	-70.04	-3.93	-6.12	-318.454	-12.0575	96.8	0.99	98.33	Near-native
T0861D1	T0861TS407_2-D1	T0861D1_s407m2.pdb	312	-17.42	-72.67	-4.71	-5.39	-317.806	-12.1199	96.55	0.99	98.36	Near-native
T0861D1	T0861TS407_3-D1	T0861D1_s407m3.pdb	312	-40.44	-76.68	-4.56	-7.07	-310.394	-11.8933	95.75	0.99	98.3	Near-native
T0861D1	T0861TS407_4-D1	T0861D1_s407m4.pdb	312	-29.87	-75.68	-4.39	-6.98	-323.469	-11.9963	95.35	0.98	98.02	Near-native
T0861D1	T0861TS407_5-D1	T0861D1_s407m5.pdb	312	-31.37	-81.09	-4.34	-6.89	-316.271	-11.9045	95.03	0.98	97.88	Near-native
T0861D1	T0861TS421_2-D1	T0861D1_s421m2.pdb	312	-34.81	-74.39	-5.5	-6.13	-341.241	-10.6638	97.68	0.99	98.95	Near-native
T0861D1	T0861TS421_3-D1	T0861D1_s421m3.pdb	312	-54.23	-72.78	-5.04	-6.73	-335.403	-10.3088	92.95	0.96	97.65	Near-native
T0861D1	T0861TS421_4-D1	T0861D1_s421m4.pdb	312	-58.98	-73.4	-5.14	-6.78	-330.912	-10.3146	91.59	0.96	97.22	Near-native
T0861D1	T0861TS421_5-D1	T0861D1_s421m5.pdb	312	12.16	-35.19	-2.47	-5.87	-190.7	-8.6395	75.88	0.91	91.89	Near-native
T0861D1	T0861TS425_1-D1	T0861D1_s425m1.pdb	312	-47.41	-74.18	-4.13	-6.85	-305.248	-11.7453	94.23	0.98	98.06	Near-native
T0861D1	T0861TS425_2-D1	T0861D1_s425m2.pdb	312	-50.89	-73.63	-4.11	-7.42	-315.391	-11.7586	93.99	0.98	97.93	Near-native
T0861D1	T0861TS425_3-D1	T0861D1_s425m3.pdb	312	-48.26	-74.71	-4.6	-6.24	-307.541	-11.8703	94.23	0.98	98.1	Near-native
T0861D1	T0861TS425_4-D1	T0861D1_s425m4.pdb	312	-46.89	-75.85	-4.53	-7.23	-310.912	-11.803	94.63	0.98	98.08	Near-native
T0861D1	T0861TS425_5-D1	T0861D1_s425m5.pdb	312	-39.87	-75.37	-4.2	-6.63	-314.284	-11.908	93.27	0.97	97.71	Near-native
T0861D1	T0861TS430_1-D1	T0861D1_s430m1.pdb	312	-51.79	-81.94	-4.97	-6.8	-338.11	-12.6087	95.51	0.98	98	Near-native
T0861D1	T0861TS430_2-D1	T0861D1_s430m2.pdb	312	-61.91	-79.4	-5.01	-6.85	-338.505	-12.5726	95.19	0.98	97.59	Near-native
T0861D1	T0861TS430_3-D1	T0861D1_s430m3.pdb	312	-54.61	-76.65	-5.1	-6.49	-335.984	-12.4908	94.87	0.98	97.74	Near-native
T0861D1	T0861TS430_4-D1	T0861D1_s430m4.pdb	312	-67.85	-80.4	-4.59	-6.55	-343.684	-12.5525	95.03	0.98	97.74	Near-native
T0861D1	T0861TS430_5-D1	T0861D1_s430m5.pdb	312	-40.58	-70.15	-4.56	-6.95	-306.638	-12.4555	92.15	0.97	95.25	Near-native
T0861D1	T0861TS432_1-D1	T0861D1_s432m1.pdb	312	-17.73	-27.56	-3.27	-5.56	-257.761	-11.7782	42.23	0.65	78.69	Wrong
T0861D1	T0861TS432_2-D1	T0861D1_s432m2.pdb	312	-21.2	-34.36	-3.71	-5.87	-279.431	-12.3365	37.58	0.62	74.5	Wrong
T0861D1	T0861TS432_3-D1	T0861D1_s432m3.pdb	312	0.47	-7.03	-2.66	-4.96	-205.431	-11.8832	39.26	0.61	72.85	Wrong
T0861D1	T0861TS432_4-D1	T0861D1_s432m4.pdb	312	7.71	-22.37	-3.44	-4.85	-230.928	-11.8311	36.46	0.58	67.16	Wrong
T0861D1	T0861TS432_5-D1	T0861D1_s432m5.pdb	312	-1.93	-34.75	-3.22	-5.08	-241.885	-11.909	42.71	0.65	76.4	Wrong
T0861D1	T0861TS434_1-D1	T0861D1_s434m1.pdb	312	16.41	-0.92	-1.96	-4.05	-150.79	-10.3127	18.59	0.38	47.06	Wrong
T0861D1	T0861TS434_2-D1	T0861D1_s434m2.pdb	312	34.82	37.57	-1.75	-2.86	-119.855	-9.7285	12.02	0.33	43.62	Wrong
T0861D1	T0861TS434_3-D1	T0861D1_s434m3.pdb	312	20.59	22.3	-2.3	-3.1	-53.086	-10.4892	11.3	0.26	42.59	Wrong
T0861D1	T0861TS434_4-D1	T0861D1_s434m4.pdb	312	-10.03	23.97	-2.7	-3.22	-94.395	-10.6601	13.14	0.27	43.49	Wrong
T0861D1	T0861TS434_5-D1	T0861D1_s434m5.pdb	312	34.99	27.47	-1.07	-2.95	-142.365	-10.8675	12.42	0.29	43.95	Wrong
T0861D1	T0861TS444_1-D1	T0861D1_s444m1.pdb	312	-52.21	-62.17	-3.98	-6.59	-287.969	-11.5985	89.42	0.95	94.63	Near-native
T0861D1	T0861TS444_2-D1	T0861D1_s444m2.pdb	312	-49.11	-62.6	-4.02	-6.27	-313.917	-11.6313	89.1	0.94	95.26	Near-native
T0861D1	T0861TS444_3-D1	T0861D1_s444m3.pdb	312	-47	-63.11	-4.16	-5.63	-290.677	-11.5301	86.7	0.95	93.16	Near-native
T0861D1	T0861TS444_4-D1	T0861D1_s444m4.pdb	312	-28.89	-65.19	-4.33	-6.79	-304.432	-11.5111	87.58	0.95	93.28	Near-native
T0861D1	T0861TS444_5-D1	T0861D1_s444m5.pdb	312	-44.84	-67.21	-4.37	-6.02	-315.667	-11.4785	84.78	0.93	95.1	Near-native
T0861D1	T0861TS446_1-D1	T0861D1_s446m1.pdb	312	-44.85	-75.72	-5.17	-7.05	-356.069	-12.2681	91.59	0.96	97.49	Near-native
T0861D1	T0861TS446_2-D1	T0861D1_s446m2.pdb	312	-50.36	-77.62	-5.06	-6.12	-355.628	-12.3029	91.67	0.96	97.48	Near-native
T0861D1	T0861TS446_3-D1	T0861D1_s446m3.pdb	312	-50.36	-77.62	-5.51	-7.22	-355.628	-12.3029	91.67	0.96	97.48	Near-native
T0861D1	T0861TS446_4-D1	T0861D1_s446m4.pdb	312	-48.63	-78.69	-4.67	-6.86	-334.652	-12.5515	91.11	0.96	98.08	Near-native
T0861D1	T0861TS446_5-D1	T0861D1_s446m5.pdb	312	-33.97	-71.37	-4.26	-5.63	-309.189	-12.205	88.62	0.95	96.63	Near-native
T0861D1	T0861TS451_1-D1	T0861D1_s451m1.pdb	312	32.36	13.04	-2	-3.76	-108.913	-10.9373	39.02	0.62	72.87	Wrong
T0861D1	T0861TS451_2-D1	T0861D1_s451m2.pdb	312	10.63	10.72	-2.46	-3.28	-119.055	-11.1314	34.45	0.58	69.5	Wrong
T0861D1	T0861TS451_3-D1	T0861D1_s451m3.pdb	312	13.34	-4.45	-2.06	-4.1	-136.225	-11.199	31.97	0.54	67.45	Wrong
T0861D1	T0861TS451_4-D1	T0861D1_s451m4.pdb	312	5.79	-11.86	-2.57	-4.35	-140.888	-11.214	38.62	0.63	74.91	Wrong
T0861D1	T0861TS451_5-D1	T0861D1_s451m5.pdb	312	21.29	2.04	-2.07	-3.9	-145.77	-11.0312	36.54	0.61	73.02	Wrong
T0861D1	T0861TS455_1-D1	T0861D1_s455m1.pdb	312	-37.73	-70.22	-4.72	-5.85	-336.411	-11.8596	92.31	0.96	97.65	Near-native
T0861D1	T0861TS455_2-D1	T0861D1_s455m2.pdb	312	-7.85	-38.99	-4.17	-4.76	-198.207	-10.9952	80.93	0.9	81.5	Near-native
T0861D1	T0861TS455_3-D1	T0861D1_s455m3.pdb	312	-32	-55.59	-4.59	-6.26	-225.015	-10.4868	83.49	0.93	94.25	Near-native
T0861D1	T0861TS455_4-D1	T0861D1_s455m4.pdb	312	-34.92	-59.42	-3.92	-6.42	-217.011	-10.4682	80.61	0.91	91.31	Near-native
T0861D1	T0861TS455_5-D1	T0861D1_s455m5.pdb	312	-38.03	-56.25	-3.58	-6.43	-254.726	-10.7699	88.62	0.95	93.45	Near-native
T0861D1	T0861TS464_1-D1	T0861D1_s464m1.pdb	312	-40.33	-61.79	-4.38	-6.28	-236.024	-10.9588	90.7	0.95	95.92	Near-native
T0861D1	T0861TS464_2-D1	T0861D1_s464m2.pdb	312	20.04	35.29	-2.92	-3.18	-144.086	-11.8691	17.79	0.28	43.68	Wrong
T0861D1	T0861TS464_4-D1	T0861D1_s464m4.pdb	312	-32.05	-67.69	-4.04	-6.48	-248.932	-11.0394	90.47	0.95	95.93	Near-native
T0861D1	T0861TS464_5-D1	T0861D1_s464m5.pdb	312	20.68	18.76	-1.68	-3.14	-76.151	-12.7663	17.47	0.26	37.52	Wrong
T0861D1	T0861TS467_1-D1	T0861D1_s467m1.pdb	312	-54.35	-79.11	-6.13	-7.46	-315.123	-11.8032	82.85	0.94	96.49	Near-native
T0861D1	T0861TS467_2-D1	T0861D1_s467m2.pdb	312	-44.06	-81.91	-4.99	-6.64	-352.056	-11.9413	86.78	0.94	96.31	Near-native
T0861D1	T0861TS467_3-D1	T0861D1_s467m3.pdb	312	-31.32	-56.98	-4.67	-6.65	-273.665	-11.5749	73.64	0.9	90.73	Near-native
T0861D1	T0861TS467_4-D1	T0861D1_s467m4.pdb	312	-44.28	-75.42	-4.45	-7.31	-320.015	-12.116	89.98	0.96	96.99	Near-native
T0861D1	T0861TS467_5-D1	T0861D1_s467m5.pdb	312	-52.7	-69.14	-5.61	-6.82	-290.665	-11.5929	79.41	0.91	94.38	Near-native
T0861D1	T0861TS479_1-D1	T0861D1_s479m1.pdb	312	-24.08	-78.81	-5.26	-6.47	-332.229	-11.9005	95.83	0.98	98.22	Near-native
T0861D1	T0861TS479_2-D1	T0861D1_s479m2.pdb	312	-28.46	-78.97	-5.39	-6.69	-353.34	-11.9248	93.59	0.97	97.61	Near-native
T0861D1	T0861TS479_3-D1	T0861D1_s479m3.pdb	312	-39.4	-80.2	-4.92	-6.63	-309.956	-12.1616	93.59	0.97	98.07	Near-native
T0861D1	T0861TS479_4-D1	T0861D1_s479m4.pdb	312	-19.18	-76.98	-5.27	-7.4	-328.546	-12.0159	94.07	0.98	97.69	Near-native
T0861D1	T0861TS479_5-D1	T0861D1_s479m5.pdb	312	-35.54	-65.86	-4.63	-5.82	-257.971	-11.043	83.65	0.93	89.98	Near-native
T0861D1	T0861TS495_1-D1	T0861D1_s495m1.pdb	312	-41.74	-64.07	-4.26	-7.05	-315.99	-12.2799	91.99	0.96	96.95	Near-native
T0861D1	T0861TS495_2-D1	T0861D1_s495m2.pdb	312	-41.74	-64.07	-5.05	-6.98	-315.99	-12.2802	91.99	0.96	96.95	Near-native
T0861D1	T0861TS495_3-D1	T0861D1_s495m3.pdb	312	-41.74	-64.07	-4.4	-6.3	-315.99	-12.2802	91.99	0.96	96.95	Near-native
T0861D1	T0861TS495_4-D1	T0861D1_s495m4.pdb	312	-41.74	-64.07	-4.31	-6.46	-315.99	-12.28	91.99	0.96	96.95	Near-native
T0861D1	T0861TS495_5-D1	T0861D1_s495m5.pdb	312	-41.74	-64.07	-5.62	-7.61	-315.99	-12.28	91.99	0.96	96.95	Near-native
T0865D1	T0865D1	T0865D1.pdb	62	2.69	8.21	-0.57	-1.45	-110.76	-4.6943	100	1	100	Native
T0865D1	T0865TS005_1-D1	T0865D1_s005m1.pdb	62	8.7	10.46	-0.28	-2.13	-99.431	-3.2152	51.61	0.48	20.27	Wrong
T0865D1	T0865TS005_2-D1	T0865D1_s005m2.pdb	62	3.43	9.56	-1.24	-2.85	-100.466	-3.0988	45.56	0.43	19.53	Wrong
T0865D1	T0865TS005_3-D1	T0865D1_s005m3.pdb	62	7.73	20.81	-0.95	-1.05	-106.765	-3.5357	51.61	0.52	20.32	Wrong
T0865D1	T0865TS005_4-D1	T0865D1_s005m4.pdb	62	5.87	19.85	-0.79	-1.31	-105.222	-3.5434	52.42	0.51	20.35	Wrong
T0865D1	T0865TS005_5-D1	T0865D1_s005m5.pdb	62	9	15.39	-0.62	-1.63	-110.988	-3.3698	50.4	0.52	20.53	Wrong
T0865D1	T0865TS016_1-D1	T0865D1_s016m1.pdb	62	8.09	12.17	0.12	-0.31	-100.793	-3.6277	72.98	0.76	40.52	Near-native
T0865D1	T0865TS026_1-D1	T0865D1_s026m1.pdb	62	14.11	15.3	-0.02	-1.14	-89.694	-2.7534	53.23	0.62	-1	Wrong
T0865D1	T0865TS026_2-D1	T0865D1_s026m2.pdb	62	20.8	19.1	0.66	-0.53	-61.825	-2.7666	51.21	0.55	18.69	Wrong
T0865D1	T0865TS026_3-D1	T0865D1_s026m3.pdb	62	7.07	14.96	-0.52	-0.84	-79.534	-2.9042	44.35	0.45	18.89	Wrong
T0865D1	T0865TS026_4-D1	T0865D1_s026m4.pdb	62	12.28	14.68	0.3	-0.98	-73.065	-3.0155	45.56	0.43	20.25	Wrong
T0865D1	T0865TS026_5-D1	T0865D1_s026m5.pdb	62	9.98	12.55	-0.73	-1.34	-72.917	-2.8131	45.16	0.45	18.99	Wrong
T0865D1	T0865TS048_1-D1	T0865D1_s048m1.pdb	62	6.3	13.74	-1.01	-0.83	-70.461	-3.6234	61.29	0.57	34.86	Wrong
T0865D1	T0865TS077_1-D1	T0865D1_s077m1.pdb	62	2.44	11.86	-0.79	-0.05	-79.892	-3.3979	51.21	0.48	34.37	Wrong
T0865D1	T0865TS077_2-D1	T0865D1_s077m2.pdb	62	6.95	13.71	0.01	0.3	-73.993	-3.3289	58.06	0.51	34.8	Wrong
T0865D1	T0865TS077_3-D1	T0865D1_s077m3.pdb	62	-0.03	11.19	-0.34	0.07	-67.702	-3.4773	70.16	0.68	38.25	Near-native
T0865D1	T0865TS077_4-D1	T0865D1_s077m4.pdb	62	-0.2	11.27	-0.6	0.03	-64.261	-3.4627	68.95	0.67	38.12	Near-native
T0865D1	T0865TS077_5-D1	T0865D1_s077m5.pdb	62	1.19	12.29	-0.42	0.36	-75.606	-3.5473	66.94	0.66	33.27	Near-native
T0865D1	T0865TS092_1-D1	T0865D1_s092m1.pdb	62	6.3	13.74	-0.91	-0.95	-70.461	-3.6234	61.29	0.57	-1	Wrong
T0865D1	T0865TS119_1-D1	T0865D1_s119m1.pdb	62	1.21	12.15	-1.11	-0.22	-101.112	-4.3072	78.23	0.88	41	Near-native
T0865D1	T0865TS180_1-D1	T0865D1_s180m1.pdb	62	23.89	32.87	0.44	-1.12	-54.156	-1.7541	35.48	0.35	18.27	Wrong
T0865D1	T0865TS180_2-D1	T0865D1_s180m2.pdb	62	-6.37	4.8	-1.3	-2.66	-94.937	-3.0054	41.13	0.37	-1	Wrong
T0865D1	T0865TS180_3-D1	T0865D1_s180m3.pdb	62	21.49	37.16	0.25	-0.92	-5.693	-1.591	31.45	0.26	15.77	Wrong
T0865D1	T0865TS180_4-D1	T0865D1_s180m4.pdb	62	2.2	13.16	-0.64	-0.41	-106.513	-4.1369	62.1	0.53	39.66	Wrong
T0865D1	T0865TS180_5-D1	T0865D1_s180m5.pdb	62	26.23	28.05	0.25	-1.69	-14.399	-1.7017	28.23	0.26	17.74	Wrong
T0865D1	T0865TS183_1-D1	T0865D1_s183m1.pdb	62	-1.97	9.57	-1.29	-0.62	-108.444	-4.5399	84.27	0.83	41.22	Near-native
T0865D1	T0865TS183_2-D1	T0865D1_s183m2.pdb	62	10.02	11.14	-0.34	-2.03	-96.072	-2.9757	45.16	0.41	20.26	Wrong
T0865D1	T0865TS183_3-D1	T0865D1_s183m3.pdb	62	8.39	13.19	-1.37	-2.09	-103.802	-3.3045	54.44	0.58	20.85	Wrong
T0865D1	T0865TS183_4-D1	T0865D1_s183m4.pdb	62	1.48	12.34	-1.3	-1.37	-98.547	-3.2289	54.84	0.51	20.35	Wrong
T0865D1	T0865TS183_5-D1	T0865D1_s183m5.pdb	62	13.94	15.89	0.05	-1.03	-75.756	-3.4299	65.73	0.62	21.99	Near-native
T0865D1	T0865TS220_1-D1	T0865D1_s220m1.pdb	62	5.21	16.35	-1.3	-1.5	-104.249	-3.5168	51.61	0.54	20.38	Wrong
T0865D1	T0865TS220_2-D1	T0865D1_s220m2.pdb	62	6.06	15.64	-1.27	-1.01	-105.47	-3.558	50.81	0.53	20.28	Wrong
T0865D1	T0865TS220_3-D1	T0865D1_s220m3.pdb	62	5.23	14.34	-1.14	-1.64	-100.433	-3.5372	51.61	0.54	20.22	Wrong
T0865D1	T0865TS220_4-D1	T0865D1_s220m4.pdb	62	7.11	13.64	-0.88	-1.48	-105.14	-3.5582	52.02	0.55	20.3	Wrong
T0865D1	T0865TS220_5-D1	T0865D1_s220m5.pdb	62	10.38	14.22	-0.6	-1.44	-103.987	-3.5449	52.02	0.53	20.23	Wrong
T0865D1	T0865TS236_1-D1	T0865D1_s236m1.pdb	62	5.46	12.67	-0.36	-0.24	-112.635	-4.4969	66.13	0.66	40.72	Near-native
T0865D1	T0865TS236_2-D1	T0865D1_s236m2.pdb	62	-4.03	11.81	-1.73	-0.08	-111.024	-4.4941	74.6	0.67	40.71	Near-native
T0865D1	T0865TS236_3-D1	T0865D1_s236m3.pdb	62	1.76	11.56	-0.72	-0.6	-107.522	-4.7495	70.16	0.85	40.75	Near-native
T0865D1	T0865TS236_4-D1	T0865D1_s236m4.pdb	62	0.56	11.33	-1.34	-0.4	-110.133	-4.2795	66.13	0.63	40.63	Near-native
T0865D1	T0865TS236_5-D1	T0865D1_s236m5.pdb	62	-1.53	10.47	-1.27	-0.38	-91.866	-4.1188	75.81	0.75	40.01	Near-native
T0865D1	T0865TS250_1-D1	T0865D1_s250m1.pdb	62	-2.5	12.66	-1.55	-0.24	-100.295	-4.7671	71.37	0.78	33.74	Near-native
T0865D1	T0865TS250_2-D1	T0865D1_s250m2.pdb	62	-3.89	12.14	-1.57	0.01	-100.368	-4.9073	67.74	0.74	37.23	Near-native
T0865D1	T0865TS250_3-D1	T0865D1_s250m3.pdb	62	-2.25	12.56	-1.42	-0.22	-100.072	-4.7913	69.76	0.76	33.13	Near-native
T0865D1	T0865TS250_4-D1	T0865D1_s250m4.pdb	62	-3.87	11.58	-1.72	-0.37	-98.877	-4.8071	64.92	0.6	33.15	Wrong
T0865D1	T0865TS250_5-D1	T0865D1_s250m5.pdb	62	-3.8	11.23	-1.54	-0.44	-101.004	-4.853	70.97	0.77	33.59	Near-native
T0865D1	T0865TS251_1-D1	T0865D1_s251m1.pdb	62	1.55	16.71	-0.96	-1.54	-89.26	-2.4897	39.52	0.36	18.71	Wrong
T0865D1	T0865TS251_2-D1	T0865D1_s251m2.pdb	62	2.98	13.43	-1.05	0.02	-104.744	-4.4191	65.32	0.63	40.74	Near-native
T0865D1	T0865TS251_3-D1	T0865D1_s251m3.pdb	62	2.63	15.35	-0.92	-1.06	-106.049	-2.9808	50.81	0.5	19.93	Wrong
T0865D1	T0865TS251_4-D1	T0865D1_s251m4.pdb	62	2.5	11.95	-0.98	-0.68	-74.494	-3.1988	44.76	0.43	19.08	Wrong
T0865D1	T0865TS251_5-D1	T0865D1_s251m5.pdb	62	-0.99	10.51	-1.47	-0.28	-110.147	-4.3802	57.26	0.6	-1	Wrong
T0865D1	T0865TS258_1-D1	T0865D1_s258m1.pdb	62	1.13	11.21	-0.66	-0.27	-100.724	-3.6317	64.92	0.59	40.04	Wrong
T0865D1	T0865TS258_2-D1	T0865D1_s258m2.pdb	62	-1.58	12.95	-0.84	-0.07	-69.165	-2.7843	62.1	0.52	39.28	Wrong
T0865D1	T0865TS258_3-D1	T0865D1_s258m3.pdb	62	5.55	10.48	-0.23	-0.44	-81.636	-3.0233	64.92	0.56	39.76	Wrong
T0865D1	T0865TS258_4-D1	T0865D1_s258m4.pdb	62	4.94	9.23	0.06	-0.36	-10.17	-1.8515	41.13	0.38	30.74	Wrong
T0865D1	T0865TS258_5-D1	T0865D1_s258m5.pdb	62	4.07	8.67	-0.69	-2.18	-79.285	-2.1244	33.06	0.34	19.37	Wrong
T0865D1	T0865TS275_1-D1	T0865D1_s275m1.pdb	62	6.26	5.16	-1.16	-2.41	-64.281	-2.4332	35.08	0.3	17.21	Wrong
T0865D1	T0865TS275_2-D1	T0865D1_s275m2.pdb	62	-0.85	12.08	-2.13	-0.93	-107.476	-3.1237	51.21	0.54	20.19	Wrong
T0865D1	T0865TS275_3-D1	T0865D1_s275m3.pdb	62	3.81	11.51	-1.13	-0.77	-107.332	-3.7672	62.1	0.67	34.38	Wrong
T0865D1	T0865TS275_4-D1	T0865D1_s275m4.pdb	62	7.34	13.78	-0.88	-1.66	-35.277	-2.5721	43.15	0.5	13	Wrong
T0865D1	T0865TS275_5-D1	T0865D1_s275m5.pdb	62	-4.47	6.29	-2.01	-2.46	-74.997	-2.5599	35.89	0.3	17.38	Wrong
T0865D1	T0865TS287_1-D1	T0865D1_s287m1.pdb	62	5.46	12.67	-0.15	-0.15	-112.635	-4.4969	66.13	0.66	40.72	Near-native
T0865D1	T0865TS287_2-D1	T0865D1_s287m2.pdb	62	9.06	11.94	-0.15	-0.39	-111.159	-4.4497	74.6	0.74	40.9	Near-native
T0865D1	T0865TS287_3-D1	T0865D1_s287m3.pdb	62	-0.6	12.02	-1.29	-0.18	-115.687	-4.6718	68.14	0.62	-1	Near-native
T0865D1	T0865TS287_4-D1	T0865D1_s287m4.pdb	62	-1.83	11.51	-1.46	-0.41	-116.28	-4.6299	72.18	0.62	40.73	Near-native
T0865D1	T0865TS287_5-D1	T0865D1_s287m5.pdb	62	1.29	12.56	-0.5	-0.23	-112.821	-4.3273	59.68	0.58	-1	Wrong
T0865D1	T0865TS313_1-D1	T0865D1_s313m1.pdb	62	-1.6	11.82	-1	-0.14	-104.729	-5.013	78.23	0.88	41.11	Near-native
T0865D1	T0865TS313_2-D1	T0865D1_s313m2.pdb	62	-1.49	11.83	-1.1	-0.22	-106.532	-5.0019	78.23	0.88	41.1	Near-native
T0865D1	T0865TS313_3-D1	T0865D1_s313m3.pdb	62	-2.71	11.9	-1.2	-0.05	-102.845	-5.0068	78.23	0.89	-1	Near-native
T0865D1	T0865TS313_4-D1	T0865D1_s313m4.pdb	62	-1.5	11.9	-1.23	-0.36	-103.206	-5.0136	78.23	0.89	41.13	Near-native
T0865D1	T0865TS313_5-D1	T0865D1_s313m5.pdb	62	0.99	11.76	-0.97	-0.22	-105.704	-5.0008	78.23	0.89	41.12	Near-native
T0865D1	T0865TS321_2-D1	T0865D1_s321m2.pdb	62	14.28	9.84	0.79	-1.49	-66.216	-2.9038	42.74	0.38	19.28	Wrong
T0865D1	T0865TS321_3-D1	T0865D1_s321m3.pdb	62	7.65	8.76	-0.14	-1.13	-87.377	-3.3206	49.19	0.5	19.77	Wrong
T0865D1	T0865TS321_4-D1	T0865D1_s321m4.pdb	62	16.69	14.84	-0.18	-0.76	-92.612	-2.8792	41.13	0.37	20.18	Wrong
T0865D1	T0865TS321_5-D1	T0865D1_s321m5.pdb	62	9.55	9.52	-0.14	-1.36	-89.613	-3.0668	49.19	0.49	19.79	Wrong
T0865D1	T0865TS345_1-D1	T0865D1_s345m1.pdb	62	-2.71	8.74	-1.94	-0.97	-109.294	-4.388	87.1	0.82	41.16	Near-native
T0865D1	T0865TS345_2-D1	T0865D1_s345m2.pdb	62	1.96	11.48	-0.62	-0.06	-112.945	-4.7026	78.63	0.75	41.16	Near-native
T0865D1	T0865TS345_3-D1	T0865D1_s345m3.pdb	62	-3.67	12.12	-1.75	-0.15	-108.037	-4.8234	78.23	0.65	40.84	Near-native
T0865D1	T0865TS345_4-D1	T0865D1_s345m4.pdb	62	3.61	11.6	-0.66	-0.38	-110.681	-4.6625	76.61	0.83	41.28	Near-native
T0865D1	T0865TS345_5-D1	T0865D1_s345m5.pdb	62	1.13	12.59	-0.86	-0.07	-112.371	-4.8689	68.55	0.69	40.81	Near-native
T0865D1	T0865TS349_1-D1	T0865D1_s349m1.pdb	62	1.89	12.02	-0.66	-0.1	-100.586	-4.6394	78.23	0.88	41	Near-native
T0865D1	T0865TS357_1-D1	T0865D1_s357m1.pdb	62	-4.26	11.01	-1.04	-0.54	-92.733	-4.3928	64.52	0.58	38.73	Wrong
T0865D1	T0865TS357_2-D1	T0865D1_s357m2.pdb	62	0.4	10.29	-1.02	-0.68	-77.392	-4.202	56.45	0.54	36.68	Wrong
T0865D1	T0865TS357_3-D1	T0865D1_s357m3.pdb	62	-0.15	9.52	-0.78	-1.04	-63.427	-4.2997	56.05	0.54	37.04	Wrong
T0865D1	T0865TS357_4-D1	T0865D1_s357m4.pdb	62	-1.69	9.69	-0.83	-0.51	-71.459	-4.1435	60.48	0.64	37.36	Wrong
T0865D1	T0865TS357_5-D1	T0865D1_s357m5.pdb	62	2.35	10.49	0.18	-0.63	-67.458	-3.8938	52.02	0.49	38.51	Wrong
T0865D1	T0865TS359_1-D1	T0865D1_s359m1.pdb	62	22.51	20.49	0.36	-0.88	-83.417	-2.6511	52.42	0.5	19.52	Wrong
T0865D1	T0865TS359_2-D1	T0865D1_s359m2.pdb	62	6.98	12.75	-0.19	-2.42	-69.641	-2.3889	31.45	0.35	16.02	Wrong
T0865D1	T0865TS359_3-D1	T0865D1_s359m3.pdb	62	-0.95	5.87	-1.61	-2.73	-88.26	-2.3722	34.68	0.39	17.8	Wrong
T0865D1	T0865TS359_4-D1	T0865D1_s359m4.pdb	62	1.67	13.04	-0.23	-0.3	-110.773	-4.0172	85.48	0.84	40.92	Near-native
T0865D1	T0865TS359_5-D1	T0865D1_s359m5.pdb	62	-1.39	11.25	-1.51	-0.4	-106.992	-4.2491	62.9	0.58	40.58	Wrong
T0865D1	T0865TS380_1-D1	T0865D1_s380m1.pdb	62	14.11	15.3	0.14	-1.36	-89.694	-2.7534	53.23	0.62	19.65	Wrong
T0865D1	T0865TS380_2-D1	T0865D1_s380m2.pdb	62	20.8	19.1	0.39	-0.4	-61.825	-2.7666	51.21	0.55	18.69	Wrong
T0865D1	T0865TS380_3-D1	T0865D1_s380m3.pdb	62	7.07	14.96	-0.65	-0.93	-79.534	-2.9042	44.35	0.45	18.89	Wrong
T0865D1	T0865TS380_4-D1	T0865D1_s380m4.pdb	62	12.28	14.68	0.24	-1.03	-73.065	-3.0155	45.56	0.43	20.25	Wrong
T0865D1	T0865TS380_5-D1	T0865D1_s380m5.pdb	62	9.98	12.55	-0.7	-1.27	-72.917	-2.8131	45.16	0.45	18.99	Wrong
T0865D1	T0865TS382_1-D1	T0865D1_s382m1.pdb	62	14.48	19.31	0.31	-1.29	-97.523	-2.7901	47.98	0.46	19.61	Wrong
T0865D1	T0865TS382_2-D1	T0865D1_s382m2.pdb	62	6.59	18.54	-0.42	-1.58	-95.124	-2.8292	46.77	0.45	19.61	Wrong
T0865D1	T0865TS382_3-D1	T0865D1_s382m3.pdb	62	7.13	19.11	-0.45	-1.41	-87.84	-2.7088	45.56	0.42	-1	Wrong
T0865D1	T0865TS382_4-D1	T0865D1_s382m4.pdb	62	4.85	17.09	-0.66	-1.41	-92.439	-2.8167	46.37	0.44	19.52	Wrong
T0865D1	T0865TS382_5-D1	T0865D1_s382m5.pdb	62	14.94	21.85	0.32	-1.11	-57.673	-2.3414	35.48	0.29	17.47	Wrong
T0865D1	T0865TS405_1-D1	T0865D1_s405m1.pdb	62	-0.68	11.12	-1.62	-0.54	-112.363	-4.0256	73.79	0.62	40.81	Near-native
T0865D1	T0865TS405_2-D1	T0865D1_s405m2.pdb	62	5.39	13.24	-0.27	-0.07	-107.431	-4.0589	74.6	0.65	40.68	Near-native
T0865D1	T0865TS405_3-D1	T0865D1_s405m3.pdb	62	3.71	13.77	-0.51	0.02	-103.206	-4.0592	62.5	0.52	39.43	Wrong
T0865D1	T0865TS405_4-D1	T0865D1_s405m4.pdb	62	-2.7	10.08	-2.07	-0.58	-110.804	-4.2291	57.66	0.5	41.2	Wrong
T0865D1	T0865TS405_5-D1	T0865D1_s405m5.pdb	62	4.77	11.14	-0.01	-0.42	-107.772	-3.7517	63.31	0.54	40.22	Wrong
T0865D1	T0865TS407_1-D1	T0865D1_s407m1.pdb	62	5.04	11.39	-0.19	-0.34	-105.473	-4.5922	87.1	0.81	40.92	Near-native
T0865D1	T0865TS407_2-D1	T0865D1_s407m2.pdb	62	-1.49	11.87	-1.11	-0.4	-105.487	-4.5997	86.69	0.82	40.74	Near-native
T0865D1	T0865TS407_3-D1	T0865D1_s407m3.pdb	62	-0.08	10.75	-1.11	-0.23	-107.079	-4.4145	83.06	0.82	40.6	Near-native
T0865D1	T0865TS407_4-D1	T0865D1_s407m4.pdb	62	-2.41	10.5	-1.55	-0.46	-109.126	-4.7593	85.48	0.79	40.85	Near-native
T0865D1	T0865TS407_5-D1	T0865D1_s407m5.pdb	62	0.59	10.67	-0.53	-0.25	-105.354	-4.2756	86.29	0.83	40.6	Near-native
T0865D1	T0865TS421_5-D1	T0865D1_s421m5.pdb	62	4.44	6.81	-0.29	-2.14	-71.505	-3.689	62.9	0.77	38.95	Wrong
T0865D1	T0865TS425_1-D1	T0865D1_s425m1.pdb	62	4.63	13.91	0.41	0.57	-71.623	-3.5	60.48	0.55	36.01	Wrong
T0865D1	T0865TS425_2-D1	T0865D1_s425m2.pdb	62	3.37	12.49	-0.09	0.34	-66.945	-3.4244	58.87	0.52	37.25	Wrong
T0865D1	T0865TS425_3-D1	T0865D1_s425m3.pdb	62	4.04	13.71	0.08	0.72	-73.389	-3.4662	60.48	0.55	35.98	Wrong
T0865D1	T0865TS425_4-D1	T0865D1_s425m4.pdb	62	8.39	13.63	0.66	0.67	-63.509	-3.4362	63.31	0.55	37.21	Wrong
T0865D1	T0865TS425_5-D1	T0865D1_s425m5.pdb	62	2.51	12.85	-0.37	0.53	-74.748	-3.6755	56.05	0.5	38.09	Wrong
T0865D1	T0865TS432_1-D1	T0865D1_s432m1.pdb	62	5.62	8.59	-1.18	-3.17	-124.974	-3.4661	45.56	0.47	-1	Wrong
T0865D1	T0865TS432_2-D1	T0865D1_s432m2.pdb	62	6.21	9.63	-0.86	-2.09	-111.857	-3.599	43.55	0.46	20.16	Wrong
T0865D1	T0865TS432_3-D1	T0865D1_s432m3.pdb	62	-0.14	9.85	-2.12	-2.28	-86.657	-3.4956	46.77	0.41	20.47	Wrong
T0865D1	T0865TS432_4-D1	T0865D1_s432m4.pdb	62	3.37	11	-1.59	-2.66	-115.365	-3.4161	43.55	0.42	19.84	Wrong
T0865D1	T0865TS432_5-D1	T0865D1_s432m5.pdb	62	3.07	12.05	-0.88	-1.07	-117.06	-3.9646	62.1	0.58	21.19	Wrong
T0865D1	T0865TS434_1-D1	T0865D1_s434m1.pdb	62	-0.26	11.73	-0.88	-1.04	-93.153	-3.83	58.87	0.53	-1	Wrong
T0865D1	T0865TS434_2-D1	T0865D1_s434m2.pdb	62	0.76	9.33	0.16	-1.36	-82.415	-3.6611	47.58	0.46	20.29	Wrong
T0865D1	T0865TS434_3-D1	T0865D1_s434m3.pdb	62	2.51	12.52	-0.26	-1.25	-89.288	-3.614	48.79	0.43	20.74	Wrong
T0865D1	T0865TS434_4-D1	T0865D1_s434m4.pdb	62	7	13.4	0.38	-0.85	-87.339	-3.7587	57.66	0.5	22.29	Wrong
T0865D1	T0865TS434_5-D1	T0865D1_s434m5.pdb	62	-0.31	11.53	-0.85	-0.67	-86.66	-4.0206	55.24	0.46	24.85	Wrong
T0865D1	T0865TS444_1-D1	T0865D1_s444m1.pdb	62	2.45	18.34	-1.19	-0.48	-91.684	-3.6463	52.82	0.6	-1	Wrong
T0865D1	T0865TS444_2-D1	T0865D1_s444m2.pdb	62	3.72	7.52	-1.39	-1.93	-84.938	-2.9757	45.97	0.43	18.17	Wrong
T0865D1	T0865TS444_3-D1	T0865D1_s444m3.pdb	62	0.46	5.13	-1.12	-2.28	-86.693	-3.9279	75	0.7	40.38	Near-native
T0865D1	T0865TS444_4-D1	T0865D1_s444m4.pdb	62	9.91	17.96	-0.25	-0.93	-84.532	-3.3067	52.02	0.5	20.54	Wrong
T0865D1	T0865TS444_5-D1	T0865D1_s444m5.pdb	62	5.2	11.68	-0.76	-1.01	-96.851	-3.9444	51.61	0.6	20.33	Wrong
T0865D1	T0865TS446_1-D1	T0865D1_s446m1.pdb	62	4.08	11.21	-0.52	-0.54	-107.745	-4.5294	78.63	0.77	40.88	Near-native
T0865D1	T0865TS446_2-D1	T0865D1_s446m2.pdb	62	1.45	12.47	-0.59	0.08	-113.967	-4.7963	78.23	0.77	40.95	Near-native
T0865D1	T0865TS446_3-D1	T0865D1_s446m3.pdb	62	-0.51	17.08	-1.38	-0.55	-99.639	-3.8253	53.63	0.59	20.05	Wrong
T0865D1	T0865TS446_4-D1	T0865D1_s446m4.pdb	62	2.86	20.89	-1.18	-0.96	-105.657	-3.4052	50.4	0.55	20.06	Wrong
T0865D1	T0865TS446_5-D1	T0865D1_s446m5.pdb	62	9.37	23.48	-0.83	-0.5	-89.567	-3.4177	50.81	0.52	20.21	Wrong
T0865D1	T0865TS451_1-D1	T0865D1_s451m1.pdb	62	14.64	15.35	-0.48	-1.64	-79.816	-2.7099	37.9	0.31	19.9	Wrong
T0865D1	T0865TS451_2-D1	T0865D1_s451m2.pdb	62	13.71	14.79	-0.28	-1.57	-85.581	-2.7334	39.92	0.31	-1	Wrong
T0865D1	T0865TS451_3-D1	T0865D1_s451m3.pdb	62	12.32	12.59	-0.22	-1.96	-84.82	-2.6074	33.47	0.29	19.57	Wrong
T0865D1	T0865TS451_4-D1	T0865D1_s451m4.pdb	62	13.26	14.82	-0.28	-0.97	-88.435	-2.6085	40.32	0.32	19.67	Wrong
T0865D1	T0865TS451_5-D1	T0865D1_s451m5.pdb	62	16.01	16.27	0.1	-1.01	-93.756	-2.6592	38.71	0.33	19.74	Wrong
T0865D1	T0865TS452_1-D1	T0865D1_s452m1.pdb	62	9.49	18.6	0.87	-1.47	-71.94	-2.3848	42.34	0.39	17.85	Wrong
T0865D1	T0865TS452_2-D1	T0865D1_s452m2.pdb	62	5.21	18.57	-0.43	-1.18	-58.543	-2.5544	52.82	0.47	19.42	Wrong
T0865D1	T0865TS452_3-D1	T0865D1_s452m3.pdb	62	17.66	25.28	-0.04	-0.49	-55.828	-2.3566	45.56	0.48	19.05	Wrong
T0865D1	T0865TS452_4-D1	T0865D1_s452m4.pdb	62	4.46	12.98	-0.09	-1.64	-53.916	-2.4665	35.08	0.36	17.53	Wrong
T0865D1	T0865TS452_5-D1	T0865D1_s452m5.pdb	62	5.05	5.21	-0.1	-3.17	-84.083	-2.3543	38.71	0.39	18.2	Wrong
T0865D1	T0865TS455_1-D1	T0865D1_s455m1.pdb	62	8.48	14.18	-1.13	-2.66	19.31	-1.6987	20.97	0.2	11.41	Wrong
T0865D1	T0865TS455_2-D1	T0865D1_s455m2.pdb	62	18.51	20.98	0.22	-1.76	13.309	-1.4617	18.14	0.17	11.51	Wrong
T0865D1	T0865TS455_3-D1	T0865D1_s455m3.pdb	62	-4.84	29.54	-1.47	-1	-0.508	-1.6816	24.6	0.26	13.62	Wrong
T0865D1	T0865TS455_4-D1	T0865D1_s455m4.pdb	62	7.68	17.42	0.17	-0.62	-13.716	-1.7034	28.23	0.27	11.18	Wrong
T0865D1	T0865TS455_5-D1	T0865D1_s455m5.pdb	62	4.18	23.77	-0.68	-0.7	-25.773	-2.1269	28.23	0.3	14.7	Wrong
T0865D1	T0865TS464_1-D1	T0865D1_s464m1.pdb	62	1.16	9.84	-0.55	-0.72	-78.996	-3.3664	58.47	0.45	35.47	Wrong
T0865D1	T0865TS464_2-D1	T0865D1_s464m2.pdb	62	6.02	12.83	-0.08	-1.23	-80.947	-3.3513	65.32	0.6	37.71	Near-native
T0865D1	T0865TS464_3-D1	T0865D1_s464m3.pdb	62	8.19	9.35	0.03	-0.81	-65.713	-3.319	60.89	0.54	38.8	Wrong
T0865D1	T0865TS464_4-D1	T0865D1_s464m4.pdb	62	3.09	12.73	-0.76	0.13	-55.908	-3.0624	65.32	0.54	39.32	Near-native
T0865D1	T0865TS464_5-D1	T0865D1_s464m5.pdb	62	6.38	11.96	-0.12	-0.29	-90.041	-3.9063	72.98	0.66	40.18	Near-native
T0865D1	T0865TS467_1-D1	T0865D1_s467m1.pdb	62	3.85	12.71	-0.7	-1.73	-105.356	-3.3488	54.44	0.55	20.4	Wrong
T0865D1	T0865TS467_2-D1	T0865D1_s467m2.pdb	62	-3.87	11.32	-1.54	-0.26	-112.769	-4.7882	85.48	0.83	41	Near-native
T0865D1	T0865TS467_3-D1	T0865D1_s467m3.pdb	62	2.61	17.6	-1.27	-1.15	-91.664	-3.1598	47.58	0.57	19.37	Wrong
T0865D1	T0865TS467_4-D1	T0865D1_s467m4.pdb	62	-4.36	11.68	-1.48	-0.37	-108.785	-4.774	80.64	0.78	40.99	Near-native
T0865D1	T0865TS467_5-D1	T0865D1_s467m5.pdb	62	-0.76	9.26	-0.91	-2.31	-116.534	-3.1854	53.63	0.51	21.17	Wrong
T0865D1	T0865TS479_1-D1	T0865D1_s479m1.pdb	62	-1.87	10.26	-1.78	-0.43	-112.689	-4.9877	87.1	0.85	41.19	Near-native
T0865D1	T0865TS479_2-D1	T0865D1_s479m2.pdb	62	1.83	12.88	-1.25	-1.66	-99.371	-3.4297	52.82	0.6	20.61	Wrong
T0865D1	T0865TS479_3-D1	T0865D1_s479m3.pdb	62	6.61	11.78	-1.21	-2	-97.962	-2.9754	46.77	0.42	20.49	Wrong
T0865D1	T0865TS479_4-D1	T0865D1_s479m4.pdb	62	-3.79	7.58	-2.18	-2.39	-131.074	-3.4202	52.82	0.54	20.42	Wrong
T0865D1	T0865TS479_5-D1	T0865D1_s479m5.pdb	62	3.6	11.25	-0.92	-1.67	-85.702	-2.7828	37.1	0.35	19.32	Wrong
T0866D1	T0866D1	T0866D1.pdb	104	-10.7	-15.03	-1.47	-3.95	-49.653	-4.3094	100	1	100	Native
T0866D1	T0866TS001_1-D1	T0866D1_s001m1.pdb	104	4.95	11.52	-1.31	-1.24	6.074	-3.8327	22.36	0.37	40.81	Wrong
T0866D1	T0866TS001_2-D1	T0866D1_s001m2.pdb	104	1.73	-19.22	-1.98	-3.91	-43.207	-3.6792	51.44	0.54	75.75	Wrong
T0866D1	T0866TS001_3-D1	T0866D1_s001m3.pdb	104	3.57	-13.04	-1	-3.44	-75.021	-4.0508	51.92	0.53	70	Wrong
T0866D1	T0866TS001_4-D1	T0866D1_s001m4.pdb	104	0.99	-18.45	-1.67	-3.76	-40.91	-3.7119	51.68	0.54	75.69	Wrong
T0866D1	T0866TS001_5-D1	T0866D1_s001m5.pdb	104	-10.99	-13.25	-2	-3.96	-42.08	-4.0758	79.81	0.8	90.09	Near-native
T0866D1	T0866TS004_1-D1	T0866D1_s004m1.pdb	104	-9.69	-24.32	-1.88	-4.11	-43.639	-3.9699	46.63	0.51	69.46	Wrong
T0866D1	T0866TS004_2-D1	T0866D1_s004m2.pdb	104	-3.2	-16.51	-1.49	-4.18	-64.598	-4.2861	70.67	0.73	82.22	Near-native
T0866D1	T0866TS004_3-D1	T0866D1_s004m3.pdb	104	8.54	-9.04	-1.75	-3.01	-36.082	-4.2133	47.12	0.51	67.04	Wrong
T0866D1	T0866TS004_4-D1	T0866D1_s004m4.pdb	104	-3.33	-20.38	-2.26	-4.21	-40.713	-3.982	55.29	0.58	76	Wrong
T0866D1	T0866TS004_5-D1	T0866D1_s004m5.pdb	104	-1.43	-16.82	-1.58	-3.53	-24.079	-3.7683	63.7	0.68	86.58	Wrong
T0866D1	T0866TS005_1-D1	T0866D1_s005m1.pdb	104	-12.17	-18.81	-1.37	-3.31	-53.177	-4.1735	77.16	0.8	89.87	Near-native
T0866D1	T0866TS005_2-D1	T0866D1_s005m2.pdb	104	-11.74	-14.06	-2.14	-3.09	-44.793	-4.126	79.57	0.8	90.13	Near-native
T0866D1	T0866TS005_3-D1	T0866D1_s005m3.pdb	104	-9.08	-12.56	-2.06	-3.11	-40.877	-4.1194	79.57	0.8	90.28	Near-native
T0866D1	T0866TS005_4-D1	T0866D1_s005m4.pdb	104	-9.02	-12.74	-2	-3.24	-47.575	-4.1481	79.57	0.8	90.07	Near-native
T0866D1	T0866TS005_5-D1	T0866D1_s005m5.pdb	104	3.49	-13.79	-1.11	-3.2	-77.143	-4.1129	52.16	0.53	69.89	Wrong
T0866D1	T0866TS011_1-D1	T0866D1_s011m1.pdb	104	-6.7	-4.98	-1.72	-2.91	-26.055	-4.1394	61.54	0.66	86.15	Wrong
T0866D1	T0866TS011_2-D1	T0866D1_s011m2.pdb	104	-5.99	-5.39	-2.25	-3.45	-21.37	-4.102	64.9	0.69	85.58	Wrong
T0866D1	T0866TS011_3-D1	T0866D1_s011m3.pdb	104	17.96	1.67	-0.55	-2.26	-23.688	-4.1971	49.28	0.51	68.69	Wrong
T0866D1	T0866TS011_4-D1	T0866D1_s011m4.pdb	104	15.7	1.84	-0.45	-2.02	-40.134	-4.244	48.8	0.52	68.41	Wrong
T0866D1	T0866TS011_5-D1	T0866D1_s011m5.pdb	104	-0.22	-1.91	-0.85	-2.45	-42.882	-4.3289	74.04	0.77	90.88	Near-native
T0866D1	T0866TS016_1-D1	T0866D1_s016m1.pdb	104	31.87	30.58	0.61	-0.23	16.497	-3.5675	17.79	0.28	31.36	Wrong
T0866D1	T0866TS017_1-D1	T0866D1_s017m1.pdb	104	4.31	-16.37	-1.61	-3.56	-35.049	-4.1431	45.91	0.49	71.44	Wrong
T0866D1	T0866TS017_2-D1	T0866D1_s017m2.pdb	104	4.97	-16.54	-1.87	-3.68	-38.482	-4.1556	45.19	0.49	71.66	Wrong
T0866D1	T0866TS017_3-D1	T0866D1_s017m3.pdb	104	5.27	-16.16	-1.77	-3.79	-38.508	-4.0987	45.19	0.49	71.78	Wrong
T0866D1	T0866TS017_4-D1	T0866D1_s017m4.pdb	104	7.78	-13.71	-1.62	-3.46	-37.686	-4.026	45.67	0.5	72.08	Wrong
T0866D1	T0866TS017_5-D1	T0866D1_s017m5.pdb	104	7.78	-14.26	-1.33	-3.98	-36.862	-4.0309	45.19	0.5	72.03	Wrong
T0866D1	T0866TS019_1-D1	T0866D1_s019m1.pdb	104	16.18	38.24	0.08	1.16	21.246	-3.6093	14.9	0.32	27.69	Wrong
T0866D1	T0866TS022_1-D1	T0866D1_s022m1.pdb	104	12.39	29.42	-0.43	-0.21	123.608	-0.9995	12.98	0.28	18.04	Wrong
T0866D1	T0866TS022_2-D1	T0866D1_s022m2.pdb	104	26.69	36.55	1.2	-0.05	162.59	-0.8367	12.5	0.26	20.23	Wrong
T0866D1	T0866TS022_3-D1	T0866D1_s022m3.pdb	104	48.87	36.04	1.29	-0.12	143.301	-0.5186	14.42	0.23	22.67	Wrong
T0866D1	T0866TS022_4-D1	T0866D1_s022m4.pdb	104	10.48	27.24	0.02	0.31	110.426	-0.7158	11.78	0.17	15.94	Wrong
T0866D1	T0866TS022_5-D1	T0866D1_s022m5.pdb	104	31.35	36.67	-0.42	0.68	88.015	-0.081	13.7	0.23	21.02	Wrong
T0866D1	T0866TS023_1-D1	T0866D1_s023m1.pdb	104	7.64	5.49	-1.31	-1.98	-10.998	-4.1827	45.43	0.49	66.41	Wrong
T0866D1	T0866TS023_2-D1	T0866D1_s023m2.pdb	104	8.2	5.62	-1.25	-1.88	-10.2	-4.1764	45.43	0.48	66.4	Wrong
T0866D1	T0866TS023_3-D1	T0866D1_s023m3.pdb	104	7.83	5.48	-1.15	-2.16	-10.79	-4.1813	45.43	0.49	66.41	Wrong
T0866D1	T0866TS023_4-D1	T0866D1_s023m4.pdb	104	13.26	-0.26	-0.42	-2.54	-30.258	-4.2786	46.15	0.5	66.3	Wrong
T0866D1	T0866TS023_5-D1	T0866D1_s023m5.pdb	104	13.26	-0.26	-0.23	-2.34	-31.084	-4.281	46.15	0.5	66.3	Wrong
T0866D1	T0866TS026_1-D1	T0866D1_s026m1.pdb	104	1.4	23.89	-0.29	-0.2	32.734	-3.7237	18.99	0.25	36.85	Wrong
T0866D1	T0866TS026_2-D1	T0866D1_s026m2.pdb	104	24.44	19.27	-0.24	-0.79	25.054	-3.3634	23.56	0.3	37.93	Wrong
T0866D1	T0866TS026_3-D1	T0866D1_s026m3.pdb	104	-1.3	21.13	-1.32	-0.64	32.766	-3.4049	16.59	0.26	26.85	Wrong
T0866D1	T0866TS026_4-D1	T0866D1_s026m4.pdb	104	-5.1	7.27	-0.93	-1.88	17.519	-3.2019	16.11	0.35	34.05	Wrong
T0866D1	T0866TS026_5-D1	T0866D1_s026m5.pdb	104	1.29	18.49	-0.82	-0.78	21.109	-3.6381	17.07	0.25	33.56	Wrong
T0866D1	T0866TS028_1-D1	T0866D1_s028m1.pdb	104	24.35	18.57	0.17	0.27	29.721	-3.5234	18.51	0.22	34.21	Wrong
T0866D1	T0866TS028_2-D1	T0866D1_s028m2.pdb	104	23.38	17.56	0.37	0.06	27.864	-3.4737	18.51	0.22	34.23	Wrong
T0866D1	T0866TS028_3-D1	T0866D1_s028m3.pdb	104	10.99	15.89	-0.57	-0.08	24.732	-3.5177	18.03	0.22	34.37	Wrong
T0866D1	T0866TS028_4-D1	T0866D1_s028m4.pdb	104	14.44	17.18	-0.1	-0.14	22.73	-3.48	18.03	0.23	34.27	Wrong
T0866D1	T0866TS028_5-D1	T0866D1_s028m5.pdb	104	21.24	17.49	0.31	0.05	29.812	-3.4709	18.27	0.23	34.04	Wrong
T0866D1	T0866TS040_1-D1	T0866D1_s040m1.pdb	104	7.33	24.37	-0.75	-0.24	5.814	-3.5283	16.59	0.24	31.61	Wrong
T0866D1	T0866TS040_2-D1	T0866D1_s040m2.pdb	104	4.3	7.67	-1.46	-1.79	17.411	-3.5295	14.42	0.2	28.5	Wrong
T0866D1	T0866TS040_3-D1	T0866D1_s040m3.pdb	104	9.38	26.21	-1.02	-0.29	24.215	-3.4878	18.75	0.28	31.03	Wrong
T0866D1	T0866TS040_4-D1	T0866D1_s040m4.pdb	104	12.89	28.71	-0.87	-0.27	23.515	-3.012	16.11	0.26	28.59	Wrong
T0866D1	T0866TS040_5-D1	T0866D1_s040m5.pdb	104	10.23	13.73	-1.1	-1.07	-15.503	-3.3463	16.83	0.23	31.3	Wrong
T0866D1	T0866TS042_1-D1	T0866D1_s042m1.pdb	104	-12.19	-14.46	-2.48	-3.37	-43.701	-4.1337	79.81	0.8	90.15	Near-native
T0866D1	T0866TS042_2-D1	T0866D1_s042m2.pdb	104	-12.06	-18.52	-1.67	-3.85	-50.537	-4.1756	77.4	0.8	89.64	Near-native
T0866D1	T0866TS042_3-D1	T0866D1_s042m3.pdb	104	-10.87	-13	-2.12	-3.54	-45.922	-4.1422	79.81	0.8	90.06	Near-native
T0866D1	T0866TS042_4-D1	T0866D1_s042m4.pdb	104	-12.15	-13.23	-2.36	-3.4	-41.475	-4.1172	79.57	0.8	90.27	Near-native
T0866D1	T0866TS042_5-D1	T0866D1_s042m5.pdb	104	-9.81	-13.64	-1.43	-3.3	-42.404	-3.6662	55.29	0.62	81.93	Wrong
T0866D1	T0866TS048_1-D1	T0866D1_s048m1.pdb	104	15.32	11.88	-0.27	-1.15	17.027	-3.9376	45.43	0.52	61.4	Wrong
T0866D1	T0866TS060_1-D1	T0866D1_s060m1.pdb	104	-16.08	-12.68	-2.44	-3.42	-43.361	-4.1597	71.15	0.75	86.8	Near-native
T0866D1	T0866TS060_2-D1	T0866D1_s060m2.pdb	104	0.23	-12.93	-1.51	-3.65	-74.861	-4.336	67.07	0.69	80.85	Near-native
T0866D1	T0866TS060_3-D1	T0866D1_s060m3.pdb	104	-10.24	-24.62	-2.26	-4.55	-80.784	-4.4733	68.03	0.68	80.04	Near-native
T0866D1	T0866TS060_4-D1	T0866D1_s060m4.pdb	104	-8.2	-20.83	-1.98	-3.94	-55.484	-4.5789	61.3	0.64	70.92	Wrong
T0866D1	T0866TS060_5-D1	T0866D1_s060m5.pdb	104	-13.66	-12.35	-0.99	-3.34	-23.107	-4.2235	71.64	0.72	85.26	Near-native
T0866D1	T0866TS064_1-D1	T0866D1_s064m1.pdb	104	14.72	-6.6	-0.82	-2.87	5.338	-2.7205	67.31	0.73	80.24	Near-native
T0866D1	T0866TS064_2-D1	T0866D1_s064m2.pdb	104	24.24	7.56	-0.16	-2.65	1.493	-2.1176	50.96	0.56	66.45	Wrong
T0866D1	T0866TS064_3-D1	T0866D1_s064m3.pdb	104	13.55	1.76	-0.37	-2.79	36.093	-1.9354	24.04	0.29	40	Wrong
T0866D1	T0866TS064_4-D1	T0866D1_s064m4.pdb	104	11.77	3.47	-0.85	-2.38	33.011	-1.8803	22.36	0.29	42.02	Wrong
T0866D1	T0866TS066_1-D1	T0866D1_s066m1.pdb	104	-2.54	-15.4	-1.39	-3.77	-51.08	-3.7073	40.38	0.45	58.32	Wrong
T0866D1	T0866TS066_2-D1	T0866D1_s066m2.pdb	104	1.21	-13.95	-2.05	-4.2	-61.516	-4.0214	41.11	0.46	57.51	Wrong
T0866D1	T0866TS066_3-D1	T0866D1_s066m3.pdb	104	5.31	-10.87	-0.86	-3.68	-45.207	-4.076	40.87	0.46	56.62	Wrong
T0866D1	T0866TS066_4-D1	T0866D1_s066m4.pdb	104	-9.15	-12.25	-1.6	-3.16	-59.248	-4.0178	41.11	0.46	57.98	Wrong
T0866D1	T0866TS066_5-D1	T0866D1_s066m5.pdb	104	4.92	-18.57	-0.96	-3.77	-40.42	-4.1071	45.43	0.49	71.15	Wrong
T0866D1	T0866TS067_1-D1	T0866D1_s067m1.pdb	104	3.41	-11.76	-1.88	-3.39	-59.01	-3.9596	41.35	0.46	57.3	Wrong
T0866D1	T0866TS067_2-D1	T0866D1_s067m2.pdb	104	-1.5	-13.47	-1.49	-4.48	-53.854	-3.6861	40.14	0.46	58.15	Wrong
T0866D1	T0866TS067_3-D1	T0866D1_s067m3.pdb	104	-7.14	-14.56	-1.84	-3.41	-56.038	-3.9658	40.62	0.46	57.78	Wrong
T0866D1	T0866TS067_4-D1	T0866D1_s067m4.pdb	104	5.4	-1.4	-0.46	-2.2	-48.38	-4.0628	53.61	0.56	71.8	Wrong
T0866D1	T0866TS067_5-D1	T0866D1_s067m5.pdb	104	-5.85	-13.55	-1.53	-4.08	-50.536	-3.9191	40.62	0.45	58.83	Wrong
T0866D1	T0866TS073_1-D1	T0866D1_s073m1.pdb	104	-9.38	-14.55	-2.32	-3.17	-37.436	-4.0301	50.96	0.55	70.48	Wrong
T0866D1	T0866TS073_2-D1	T0866D1_s073m2.pdb	104	-1.8	-9.24	-1.76	-3.08	-27	-4.2655	41.59	0.45	65.64	Wrong
T0866D1	T0866TS073_3-D1	T0866D1_s073m3.pdb	104	6.6	-0.92	-0.67	-2.34	-39.096	-4.1158	46.88	0.49	68.28	Wrong
T0866D1	T0866TS073_4-D1	T0866D1_s073m4.pdb	104	-16.42	-14.06	-1.77	-3.6	-44.8	-4.1566	75.96	0.79	89.51	Near-native
T0866D1	T0866TS073_5-D1	T0866D1_s073m5.pdb	104	-10.44	-13.64	-1.89	-3.59	-34.315	-4.1693	79.81	0.81	90.52	Near-native
T0866D1	T0866TS077_1-D1	T0866D1_s077m1.pdb	104	0.42	11.11	-1.24	-1.1	19.102	-4.0435	19.95	0.3	35.93	Wrong
T0866D1	T0866TS077_2-D1	T0866D1_s077m2.pdb	104	8.62	9.66	-0.45	-1.58	15.241	-3.544	18.75	0.29	37.99	Wrong
T0866D1	T0866TS077_3-D1	T0866D1_s077m3.pdb	104	11.51	11.91	0.07	-1.2	27.998	-3.7608	19.23	0.29	38.78	Wrong
T0866D1	T0866TS077_4-D1	T0866D1_s077m4.pdb	104	6.71	9.22	-1.21	-0.9	7.946	-4.4216	18.99	0.24	35.97	Wrong
T0866D1	T0866TS077_5-D1	T0866D1_s077m5.pdb	104	14.28	10.64	-0.36	-0.88	19.226	-3.9352	18.75	0.27	36.24	Wrong
T0866D1	T0866TS079_1-D1	T0866D1_s079m1.pdb	104	1.99	-0.64	-1.17	-2.3	-34.209	-3.6145	61.54	0.67	82.37	Wrong
T0866D1	T0866TS079_2-D1	T0866D1_s079m2.pdb	104	-9.08	-12.56	-1.55	-3.65	-40.877	-4.1194	79.57	0.8	90.28	Near-native
T0866D1	T0866TS079_3-D1	T0866D1_s079m3.pdb	104	3.29	-19.63	-1.58	-3.85	-49.475	-3.709	51.44	0.54	75.75	Wrong
T0866D1	T0866TS083_1-D1	T0866D1_s083m1.pdb	104	-5.42	-5.61	-1.29	-2.75	-52.47	-4.3635	37.02	0.49	63.13	Wrong
T0866D1	T0866TS083_2-D1	T0866D1_s083m2.pdb	104	1.76	5.25	-1.67	-1.72	-20.246	-4.1432	32.93	0.35	53.39	Wrong
T0866D1	T0866TS083_3-D1	T0866D1_s083m3.pdb	104	-6.42	-10.43	-1.39	-2.97	-48.049	-4.558	30.77	0.41	50.74	Wrong
T0866D1	T0866TS083_4-D1	T0866D1_s083m4.pdb	104	-0.07	-6.63	-0.8	-3.07	-54.616	-4.4501	45.19	0.51	68.05	Wrong
T0866D1	T0866TS083_5-D1	T0866D1_s083m5.pdb	104	9.6	-2.4	-0.56	-2.31	-31.111	-4.2645	52.64	0.6	73.47	Wrong
T0866D1	T0866TS089_1-D1	T0866D1_s089m1.pdb	104	-7.53	-13.94	-1.82	-3.11	-37.012	-3.9863	46.63	0.51	68.52	Wrong
T0866D1	T0866TS089_2-D1	T0866D1_s089m2.pdb	104	-12.55	-23	-2.53	-3.43	-49.05	-4.0042	48.32	0.54	70.06	Wrong
T0866D1	T0866TS089_3-D1	T0866D1_s089m3.pdb	104	3.89	22.7	-1.01	-0.79	20.583	-3.4228	29.33	0.36	43.42	Wrong
T0866D1	T0866TS089_4-D1	T0866D1_s089m4.pdb	104	-3.98	-4.44	-1.12	-2.73	-41.23	-3.7172	61.54	0.67	82.53	Wrong
T0866D1	T0866TS089_5-D1	T0866D1_s089m5.pdb	104	-12.15	-13.23	-2.1	-3.14	-41.475	-4.1178	79.57	0.8	90.27	Near-native
T0866D1	T0866TS092_1-D1	T0866D1_s092m1.pdb	104	15.32	11.88	-0.07	-1.13	17.027	-3.9376	45.43	0.52	61.4	Wrong
T0866D1	T0866TS095_1-D1	T0866D1_s095m1.pdb	104	5.67	-1.64	-0.37	-2.37	-48.527	-4.0634	53.37	0.56	71.78	Wrong
T0866D1	T0866TS095_2-D1	T0866D1_s095m2.pdb	104	-11.88	-14.46	-2.61	-3.73	-43.701	-4.1341	79.81	0.8	90.15	Near-native
T0866D1	T0866TS095_3-D1	T0866D1_s095m3.pdb	104	-12.06	-18.52	-1.28	-3.08	-50.537	-4.1766	77.4	0.8	89.64	Near-native
T0866D1	T0866TS095_4-D1	T0866D1_s095m4.pdb	104	-12.15	-13.23	-1.98	-3.53	-41.475	-4.1178	79.57	0.8	90.27	Near-native
T0866D1	T0866TS095_5-D1	T0866D1_s095m5.pdb	104	-9.29	-13	-2.14	-3.38	-45.922	-4.1408	79.81	0.8	90.06	Near-native
T0866D1	T0866TS101_1-D1	T0866D1_s101m1.pdb	104	-11.17	4.99	-1.56	-1.71	10.344	-3.1703	20.19	0.24	32.43	Wrong
T0866D1	T0866TS101_2-D1	T0866D1_s101m2.pdb	104	-5.06	7.66	-2.21	-1.53	-9.884	-3.1252	20.67	0.25	33.75	Wrong
T0866D1	T0866TS101_3-D1	T0866D1_s101m3.pdb	104	6.41	3.13	-1.32	-1.81	14.906	-3.1277	20.67	0.28	38.18	Wrong
T0866D1	T0866TS101_4-D1	T0866D1_s101m4.pdb	104	14.04	6.06	-1.03	-1.66	5.357	-3.0082	18.99	0.28	35.73	Wrong
T0866D1	T0866TS101_5-D1	T0866D1_s101m5.pdb	104	6.9	9.35	-1.67	-1.33	17.548	-2.9857	18.99	0.25	33.49	Wrong
T0866D1	T0866TS102_1-D1	T0866D1_s102m1.pdb	104	5.76	-18.19	-1.45	-3.96	-41.075	-3.8453	44.71	0.49	70.64	Wrong
T0866D1	T0866TS102_2-D1	T0866D1_s102m2.pdb	104	-10.15	-17.33	-1.59	-3.59	-45.32	-4.0571	77.16	0.8	89.87	Near-native
T0866D1	T0866TS102_3-D1	T0866D1_s102m3.pdb	104	3.82	5.01	-0.42	-1.72	-25.543	-4.5887	18.51	0.26	36.67	Wrong
T0866D1	T0866TS102_5-D1	T0866D1_s102m5.pdb	104	12.47	23.15	-0.43	-0.28	16.437	-3.2818	30.05	0.36	43.88	Wrong
T0866D1	T0866TS114_1-D1	T0866D1_s114m1.pdb	104	-1.5	-13.47	-1.45	-3.28	-53.854	-3.6861	40.14	0.46	58.15	Wrong
T0866D1	T0866TS114_2-D1	T0866D1_s114m2.pdb	104	-7.14	-14.56	-2.08	-3.67	-56.038	-3.9658	40.62	0.46	57.78	Wrong
T0866D1	T0866TS114_3-D1	T0866D1_s114m3.pdb	104	3.41	-11.76	-1.95	-3.96	-59.01	-3.9596	41.35	0.46	57.3	Wrong
T0866D1	T0866TS114_4-D1	T0866D1_s114m4.pdb	104	-5.85	-13.55	-1.38	-3.97	-50.536	-3.9191	40.62	0.45	58.83	Wrong
T0866D1	T0866TS114_5-D1	T0866D1_s114m5.pdb	104	3.35	-12.04	-1.1	-3.02	-43.223	-4.0004	40.87	0.46	56.29	Wrong
T0866D1	T0866TS119_1-D1	T0866D1_s119m1.pdb	104	20.23	24.74	-0.2	-0.37	19.86	-2.983	29.09	0.36	43.94	Wrong
T0866D1	T0866TS126_1-D1	T0866D1_s126m1.pdb	104	-3.74	4.27	-1.3	-2.12	-22.836	-4.2182	43.03	0.44	67.9	Wrong
T0866D1	T0866TS126_2-D1	T0866D1_s126m2.pdb	104	1.49	-15.68	-1.61	-3.91	-33.272	-4.1942	39.18	0.46	62.96	Wrong
T0866D1	T0866TS126_3-D1	T0866D1_s126m3.pdb	104	6.34	1.56	-0.66	-2.06	-33.291	-4.4403	41.35	0.5	65.89	Wrong
T0866D1	T0866TS126_4-D1	T0866D1_s126m4.pdb	104	-9.37	-16.32	-2.14	-3.79	-44.463	-4.434	38.22	0.43	62	Wrong
T0866D1	T0866TS126_5-D1	T0866D1_s126m5.pdb	104	6	-10.86	-1.14	-3.63	-35.528	-4.4549	43.99	0.51	61.25	Wrong
T0866D1	T0866TS145_1-D1	T0866D1_s145m1.pdb	104	9.27	20.94	-0.75	-0.87	37.308	-2.6154	17.07	0.27	24.68	Wrong
T0866D1	T0866TS145_2-D1	T0866D1_s145m2.pdb	104	16.27	15.05	-0.64	-0.89	13.389	-3.3567	17.55	0.32	32.88	Wrong
T0866D1	T0866TS145_3-D1	T0866D1_s145m3.pdb	104	8.48	12.19	-1.86	-1.54	18.899	-2.7413	15.14	0.31	23.01	Wrong
T0866D1	T0866TS145_4-D1	T0866D1_s145m4.pdb	104	0.3	0.88	-1.06	-3.12	-8.006	-3.3041	17.79	0.27	26.58	Wrong
T0866D1	T0866TS145_5-D1	T0866D1_s145m5.pdb	104	10.84	32.94	-0.51	-0.16	42.95	-2.741	16.59	0.26	26.51	Wrong
T0866D1	T0866TS162_1-D1	T0866D1_s162m1.pdb	104	6.26	6.68	-1.02	-2.24	-1.778	-4.0466	23.8	0.34	41.6	Wrong
T0866D1	T0866TS162_2-D1	T0866D1_s162m2.pdb	104	9.11	12.86	-1.06	-1.42	-3.448	-4.1878	18.99	0.33	34.15	Wrong
T0866D1	T0866TS162_3-D1	T0866D1_s162m3.pdb	104	17.74	9.83	-0.96	-1.49	8.933	-4.1201	20.91	0.32	33.04	Wrong
T0866D1	T0866TS162_4-D1	T0866D1_s162m4.pdb	104	2.39	14.85	-0.54	-1.05	-27.423	-4.0893	17.79	0.31	34.36	Wrong
T0866D1	T0866TS162_5-D1	T0866D1_s162m5.pdb	104	-1.37	1.53	-1.36	-2.26	-8.673	-4.171	17.55	0.28	32.21	Wrong
T0866D1	T0866TS171_1-D1	T0866D1_s171m1.pdb	104	4.18	7.93	-0.53	-1.01	8.54	-4.1364	16.59	0.24	22.07	Wrong
T0866D1	T0866TS171_2-D1	T0866D1_s171m2.pdb	104	6.63	6.3	-0.11	-1.46	8.65	-3.962	15.87	0.26	21.25	Wrong
T0866D1	T0866TS171_3-D1	T0866D1_s171m3.pdb	104	2.85	10.37	-0.38	-0.65	16.716	-3.8873	16.35	0.23	22.5	Wrong
T0866D1	T0866TS171_4-D1	T0866D1_s171m4.pdb	104	-5.43	6.21	-1.12	-1.45	15.967	-4.0604	14.9	0.24	21.35	Wrong
T0866D1	T0866TS171_5-D1	T0866D1_s171m5.pdb	104	6.89	12.93	-0.46	-0.72	19.38	-4.0496	16.11	0.25	21.89	Wrong
T0866D1	T0866TS179_1-D1	T0866D1_s179m1.pdb	104	0.82	6.06	-1.85	-1.73	-32.586	-4.3745	26.68	0.28	47.1	Wrong
T0866D1	T0866TS179_2-D1	T0866D1_s179m2.pdb	104	7.2	-3.22	-1.04	-2.95	-13.784	-3.3421	37.26	0.4	55.67	Wrong
T0866D1	T0866TS179_3-D1	T0866D1_s179m3.pdb	104	0.43	4.74	-1.39	-1.85	-40.503	-4.5031	25.96	0.28	47.04	Wrong
T0866D1	T0866TS179_4-D1	T0866D1_s179m4.pdb	104	9.75	5.14	-1.16	-1.79	-10.742	-4.2067	23.08	0.29	35.6	Wrong
T0866D1	T0866TS179_5-D1	T0866D1_s179m5.pdb	104	12.15	22.29	-0.04	-0.74	-0.766	-3.9993	18.27	0.28	27.55	Wrong
T0866D1	T0866TS180_1-D1	T0866D1_s180m1.pdb	104	-6.09	-1.01	-1.27	-2.33	16.538	-3.3116	54.81	0.57	77.92	Wrong
T0866D1	T0866TS180_2-D1	T0866D1_s180m2.pdb	104	3.94	-9.54	-0.94	-2.93	-5.843	-4.3291	45.91	0.51	64.94	Wrong
T0866D1	T0866TS180_3-D1	T0866D1_s180m3.pdb	104	-1.75	-5.59	-1.3	-2.25	2.266	-4.0175	44.47	0.5	60.85	Wrong
T0866D1	T0866TS180_4-D1	T0866D1_s180m4.pdb	104	33.77	34.15	0.41	-0.06	63.44	-2.5667	35.82	0.42	59.39	Wrong
T0866D1	T0866TS180_5-D1	T0866D1_s180m5.pdb	104	20.03	38.87	-0.73	-1.55	93.127	-0.8724	34.38	0.41	44.55	Wrong
T0866D1	T0866TS182_1-D1	T0866D1_s182m1.pdb	104	-10.69	5.34	-1.25	-1.98	-10.42	-3.9058	28.85	0.44	56.41	Wrong
T0866D1	T0866TS182_2-D1	T0866D1_s182m2.pdb	104	0.79	4.43	-1.33	-1.82	4.74	-4.3009	23.56	0.3	38.59	Wrong
T0866D1	T0866TS182_3-D1	T0866D1_s182m3.pdb	104	6.43	3.12	-1.34	-2.32	-6.329	-3.8612	26.2	0.33	48.34	Wrong
T0866D1	T0866TS182_4-D1	T0866D1_s182m4.pdb	104	8.22	0.7	-1.01	-2.55	-11.487	-4.2016	22.84	0.28	46.11	Wrong
T0866D1	T0866TS182_5-D1	T0866D1_s182m5.pdb	104	5.63	13.9	-0.88	-1.43	12.188	-3.9171	22.84	0.33	42.3	Wrong
T0866D1	T0866TS183_1-D1	T0866D1_s183m1.pdb	104	-3.14	-11.01	-1.48	-3.08	-30.886	-3.9143	46.15	0.51	68.63	Wrong
T0866D1	T0866TS183_2-D1	T0866D1_s183m2.pdb	104	9.01	0.05	-1.34	-2.82	-39.608	-3.7268	23.32	0.3	44.9	Wrong
T0866D1	T0866TS183_3-D1	T0866D1_s183m3.pdb	104	-6.86	-15.16	-1.66	-3.64	-29.413	-3.502	55.05	0.63	81.94	Wrong
T0866D1	T0866TS183_4-D1	T0866D1_s183m4.pdb	104	1.99	-0.64	-1.2	-2.85	-34.209	-3.6145	61.54	0.67	82.37	Wrong
T0866D1	T0866TS183_5-D1	T0866D1_s183m5.pdb	104	5.3	-3.69	-1.09	-2.71	-17.476	-3.9484	54.57	0.56	72.5	Wrong
T0866D1	T0866TS188_1-D1	T0866D1_s188m1.pdb	104	-0.6	11.33	-1.64	-0.05	7.831	-3.991	22.36	0.22	35.96	Wrong
T0866D1	T0866TS188_2-D1	T0866D1_s188m2.pdb	104	20.55	20.61	-0.23	-0.6	18.578	-3.8334	16.59	0.25	32.56	Wrong
T0866D1	T0866TS188_3-D1	T0866D1_s188m3.pdb	104	34.69	34.31	-0.47	-0.47	64.059	-2.602	18.75	0.28	31.78	Wrong
T0866D1	T0866TS188_4-D1	T0866D1_s188m4.pdb	104	6.16	11.31	-0.93	-1.19	11.547	-3.7808	23.08	0.27	38.59	Wrong
T0866D1	T0866TS188_5-D1	T0866D1_s188m5.pdb	104	24.44	19.27	-0.33	-0.72	25.054	-3.3634	23.56	0.3	37.93	Wrong
T0866D1	T0866TS192_1-D1	T0866D1_s192m1.pdb	104	-1.18	13.8	-0.58	-0.76	10.499	-4.0764	18.03	0.27	25.13	Wrong
T0866D1	T0866TS203_1-D1	T0866D1_s203m1.pdb	104	5.4	-1.4	-0.75	-2.58	-48.38	-4.0628	53.61	0.56	71.8	Wrong
T0866D1	T0866TS203_2-D1	T0866D1_s203m2.pdb	104	2.29	-18.59	-1.42	-3.58	-42.442	-3.9643	44.71	0.49	70.64	Wrong
T0866D1	T0866TS203_3-D1	T0866D1_s203m3.pdb	104	-11.74	-14.06	-2.25	-3.55	-44.793	-4.126	79.57	0.8	90.13	Near-native
T0866D1	T0866TS203_4-D1	T0866D1_s203m4.pdb	104	-13.61	8.73	-2.94	-1.77	-15.109	-4.0367	19.71	0.28	38.69	Wrong
T0866D1	T0866TS203_5-D1	T0866D1_s203m5.pdb	104	5.3	-3.69	-1.19	-2.59	-17.476	-3.9484	54.57	0.56	72.5	Wrong
T0866D1	T0866TS207_1-D1	T0866D1_s207m1.pdb	104	-1.66	-2.3	-1.64	-2.51	-14.242	-4.448	12.02	0.18	18.8	Wrong
T0866D1	T0866TS207_2-D1	T0866D1_s207m2.pdb	104	-5.81	-15.5	-1.92	-3.62	-33.647	-4.7308	54.81	0.59	57.23	Wrong
T0866D1	T0866TS207_3-D1	T0866D1_s207m3.pdb	104	10.35	-12.96	-1.56	-3.17	-49.232	-4.2277	63.7	0.65	76.18	Wrong
T0866D1	T0866TS207_4-D1	T0866D1_s207m4.pdb	104	-4.02	-5.51	-1.8	-2.77	-33.054	-4.3628	28.12	0.32	32.7	Wrong
T0866D1	T0866TS207_5-D1	T0866D1_s207m5.pdb	104	2.81	-2.78	-1.85	-2.32	-12.035	-4.1876	25.48	0.32	38.18	Wrong
T0866D1	T0866TS213_1-D1	T0866D1_s213m1.pdb	104	-11.88	-14.46	-1.76	-3.81	-43.701	-4.1341	79.81	0.8	90.15	Near-native
T0866D1	T0866TS213_2-D1	T0866D1_s213m2.pdb	104	-12.06	-18.52	-1.52	-4.38	-50.537	-4.1766	77.4	0.8	89.64	Near-native
T0866D1	T0866TS213_3-D1	T0866D1_s213m3.pdb	104	-9.29	-13	-2.22	-3.38	-45.922	-4.1408	79.81	0.8	90.06	Near-native
T0866D1	T0866TS213_4-D1	T0866D1_s213m4.pdb	104	-12.15	-13.23	-1.89	-3.04	-41.475	-4.1178	79.57	0.8	90.27	Near-native
T0866D1	T0866TS213_5-D1	T0866D1_s213m5.pdb	104	2.85	-13.9	-1.04	-3.24	-75.235	-4.1336	52.4	0.53	69.91	Wrong
T0866D1	T0866TS220_1-D1	T0866D1_s220m1.pdb	104	-5.42	-1.15	-2.59	-2.48	-11.893	-4.1595	25.48	0.29	41.27	Wrong
T0866D1	T0866TS220_2-D1	T0866D1_s220m2.pdb	104	-13.61	8.73	-2.65	-1.63	-15.109	-4.0367	19.71	0.28	38.69	Wrong
T0866D1	T0866TS220_3-D1	T0866D1_s220m3.pdb	104	6.18	5.13	-1.1	-1.87	-26.937	-4.6689	18.51	0.26	36.67	Wrong
T0866D1	T0866TS220_4-D1	T0866D1_s220m4.pdb	104	3.91	7.29	-0.82	-1.67	-18.017	-4.4913	26.2	0.28	46.42	Wrong
T0866D1	T0866TS220_5-D1	T0866D1_s220m5.pdb	104	15.63	5.53	-0.68	-1.94	-16.681	-4.2011	23.8	0.28	46.71	Wrong
T0866D1	T0866TS230_1-D1	T0866D1_s230m1.pdb	104	13.66	13.22	-0.16	-0.13	3.418	-3.2438	14.18	0.21	19.62	Wrong
T0866D1	T0866TS230_2-D1	T0866D1_s230m2.pdb	104	4.11	2.64	-0.77	-1.42	2.433	-4.3887	11.54	0.21	15.96	Wrong
T0866D1	T0866TS230_3-D1	T0866D1_s230m3.pdb	104	5.08	7.83	-0.94	-0.76	1.4	-3.7289	13.94	0.27	18.29	Wrong
T0866D1	T0866TS230_4-D1	T0866D1_s230m4.pdb	104	20.86	6.67	0.62	-0.57	-18.809	-4.3549	13.22	0.2	15.22	Wrong
T0866D1	T0866TS230_5-D1	T0866D1_s230m5.pdb	104	-3.1	7.6	-1.3	-0.56	10.182	-3.9017	13.94	0.19	20.31	Wrong
T0866D1	T0866TS232_1-D1	T0866D1_s232m1.pdb	104	-12.22	-22.2	-2.75	-4.49	-41.753	-3.8864	47.6	0.53	69.92	Wrong
T0866D1	T0866TS232_2-D1	T0866D1_s232m2.pdb	104	-3.14	-11.01	-1.89	-3.5	-30.886	-3.9143	46.15	0.51	68.63	Wrong
T0866D1	T0866TS232_3-D1	T0866D1_s232m3.pdb	104	-12.17	-18.81	-1.39	-3.46	-53.177	-4.1735	77.16	0.8	89.87	Near-native
T0866D1	T0866TS232_4-D1	T0866D1_s232m4.pdb	104	8.9	21.2	-0.86	-0.76	0.002	-3.7139	15.38	0.24	23.38	Wrong
T0866D1	T0866TS232_5-D1	T0866D1_s232m5.pdb	104	16.6	-0.9	0.59	-2.23	-31.626	-4.4596	44.95	0.51	66.44	Wrong
T0866D1	T0866TS236_1-D1	T0866D1_s236m1.pdb	104	6.95	-2.31	-0.85	-2.14	-15.862	-3.7583	47.12	0.51	67.6	Wrong
T0866D1	T0866TS236_2-D1	T0866D1_s236m2.pdb	104	13.68	9.31	-0.3	-1.69	15.395	-3.6592	44.71	0.49	68.57	Wrong
T0866D1	T0866TS236_3-D1	T0866D1_s236m3.pdb	104	20.03	0.59	-0.16	-2.38	9.566	-3.7874	46.39	0.5	66.98	Wrong
T0866D1	T0866TS236_4-D1	T0866D1_s236m4.pdb	104	21.5	1.2	0.32	-2.1	4.913	-3.4577	49.04	0.55	67.98	Wrong
T0866D1	T0866TS236_5-D1	T0866D1_s236m5.pdb	104	-6.97	-4.16	-1.25	-2.77	-16.163	-3.8338	47.12	0.5	66.63	Wrong
T0866D1	T0866TS239_1-D1	T0866D1_s239m1.pdb	104	-7.38	-11.36	-0.99	-3.41	-35.231	-3.8388	79.33	0.8	90.09	Near-native
T0866D1	T0866TS239_2-D1	T0866D1_s239m2.pdb	104	-5	-11.46	-1.66	-3.33	-35.72	-3.8193	79.57	0.8	90.24	Near-native
T0866D1	T0866TS239_3-D1	T0866D1_s239m3.pdb	104	-10.37	-12.73	-1.94	-3.21	-64.753	-3.8084	79.09	0.8	90.05	Near-native
T0866D1	T0866TS239_4-D1	T0866D1_s239m4.pdb	104	-10.62	-13.6	-1.98	-3.51	-36.655	-3.8336	78.85	0.8	90.3	Near-native
T0866D1	T0866TS239_5-D1	T0866D1_s239m5.pdb	104	-13.16	-16.78	-2.08	-3.52	-48.082	-3.8853	77.4	0.8	90.11	Near-native
T0866D1	T0866TS243_1-D1	T0866D1_s243m1.pdb	104	-7.27	-14.42	-1.53	-4.3	-60.484	-4.6554	49.76	0.53	73.02	Wrong
T0866D1	T0866TS243_2-D1	T0866D1_s243m2.pdb	104	-7.53	-14.36	-1.62	-3.26	-61.005	-4.6396	49.76	0.53	73.01	Wrong
T0866D1	T0866TS243_3-D1	T0866D1_s243m3.pdb	104	-7.64	-14.38	-1.46	-3.64	-61.302	-4.6451	49.76	0.53	73.01	Wrong
T0866D1	T0866TS243_4-D1	T0866D1_s243m4.pdb	104	-7.3	-14.2	-1.32	-3.01	-60.779	-4.6469	49.52	0.53	73.01	Wrong
T0866D1	T0866TS243_5-D1	T0866D1_s243m5.pdb	104	-7.35	-14.5	-1.74	-3.27	-61.17	-4.6569	49.76	0.53	73.01	Wrong
T0866D1	T0866TS247_1-D1	T0866D1_s247m1.pdb	104	-12.17	-18.81	-1.4	-3.88	-53.177	-4.1735	77.16	0.8	89.87	Near-native
T0866D1	T0866TS247_2-D1	T0866D1_s247m2.pdb	104	-11.74	-14.06	-1.8	-3.17	-44.793	-4.126	79.57	0.8	90.13	Near-native
T0866D1	T0866TS247_3-D1	T0866D1_s247m3.pdb	104	-9.08	-12.56	-2.02	-3.72	-40.877	-4.1194	79.57	0.8	90.28	Near-native
T0866D1	T0866TS247_4-D1	T0866D1_s247m4.pdb	104	-9.02	-12.74	-2.18	-3.38	-47.575	-4.1481	79.57	0.8	90.07	Near-native
T0866D1	T0866TS247_5-D1	T0866D1_s247m5.pdb	104	3.49	-13.79	-1.13	-3.47	-77.143	-4.1129	52.16	0.53	69.89	Wrong
T0866D1	T0866TS250_1-D1	T0866D1_s250m1.pdb	104	15.44	-0.19	-0.27	-2.34	-31.051	-4.3143	46.15	0.5	66.29	Wrong
T0866D1	T0866TS250_2-D1	T0866D1_s250m2.pdb	104	19.69	1.77	-0.4	-2.17	-20.667	-4.2573	46.88	0.5	68.45	Wrong
T0866D1	T0866TS250_3-D1	T0866D1_s250m3.pdb	104	10.96	0.74	-0.96	-2.47	-22.623	-4.3122	46.39	0.49	66.45	Wrong
T0866D1	T0866TS250_4-D1	T0866D1_s250m4.pdb	104	18.42	5.12	-0.44	-2.01	-19.871	-4.2725	47.12	0.5	68.59	Wrong
T0866D1	T0866TS250_5-D1	T0866D1_s250m5.pdb	104	18.23	2.45	-0.37	-1.95	-23.693	-4.2681	46.15	0.49	68.09	Wrong
T0866D1	T0866TS251_1-D1	T0866D1_s251m1.pdb	104	8.9	21.2	-1.26	-0.88	0.002	-3.7139	15.38	0.24	23.38	Wrong
T0866D1	T0866TS251_2-D1	T0866D1_s251m2.pdb	104	0.25	2.63	-1.34	-1.91	-12.683	-3.7976	25.72	0.29	44.33	Wrong
T0866D1	T0866TS251_3-D1	T0866D1_s251m3.pdb	104	-1.51	16.73	-0.34	-1.01	19.607	-3.9924	17.79	0.23	30.79	Wrong
T0866D1	T0866TS251_4-D1	T0866D1_s251m4.pdb	104	4.6	9.35	-0.73	-1.61	-22.922	-4.4652	16.59	0.28	25.22	Wrong
T0866D1	T0866TS251_5-D1	T0866D1_s251m5.pdb	104	16.23	14.25	-0.92	-0.89	-2.487	-4.1588	16.59	0.21	25.76	Wrong
T0866D1	T0866TS252_1-D1	T0866D1_s252m1.pdb	104	-5.63	-13.44	-1.06	-3.03	-52.914	-4.1339	80.29	0.8	90.56	Near-native
T0866D1	T0866TS252_2-D1	T0866D1_s252m2.pdb	104	-12.16	-14.04	-2.03	-3.1	-50.092	-4.1407	79.57	0.81	90.57	Near-native
T0866D1	T0866TS252_3-D1	T0866D1_s252m3.pdb	104	-10.94	-13.45	-1.33	-3.09	-48.179	-4.1308	80.53	0.81	90.7	Near-native
T0866D1	T0866TS252_4-D1	T0866D1_s252m4.pdb	104	-10.79	-14.91	-1.95	-3.32	-50.293	-4.1131	80.29	0.81	90.79	Near-native
T0866D1	T0866TS252_5-D1	T0866D1_s252m5.pdb	104	-13.62	-14.97	-1.46	-3.21	-52.819	-4.1211	80.77	0.81	90.68	Near-native
T0866D1	T0866TS258_1-D1	T0866D1_s258m1.pdb	104	9.27	13.42	-0.55	-1.33	9.777	-3.383	23.56	0.32	37.31	Wrong
T0866D1	T0866TS258_2-D1	T0866D1_s258m2.pdb	104	3.97	14.3	-0.93	-1.04	23.504	-3.2511	23.8	0.33	37.27	Wrong
T0866D1	T0866TS258_3-D1	T0866D1_s258m3.pdb	104	-0.07	14.39	-0.87	-1.1	24.545	-3.2997	24.28	0.32	37.55	Wrong
T0866D1	T0866TS258_4-D1	T0866D1_s258m4.pdb	104	1.22	14.21	-0.91	-1.02	30.3	-3.4937	23.8	0.32	37.28	Wrong
T0866D1	T0866TS258_5-D1	T0866D1_s258m5.pdb	104	1.55	14.79	-1.16	-1.06	11.97	-3.4586	24.28	0.32	37.38	Wrong
T0866D1	T0866TS264_1-D1	T0866D1_s264m1.pdb	104	5.06	15.92	-0.37	-0.13	37.49	-3.6517	18.03	0.23	34.83	Wrong
T0866D1	T0866TS264_2-D1	T0866D1_s264m2.pdb	104	11.37	22.03	-0.5	0.27	100.088	-2.9676	17.07	0.3	28.57	Wrong
T0866D1	T0866TS264_3-D1	T0866D1_s264m3.pdb	104	11.55	23.74	-1	0.35	89.866	-3.1227	15.87	0.25	29.31	Wrong
T0866D1	T0866TS264_4-D1	T0866D1_s264m4.pdb	104	9.42	23.18	-0.06	0.81	73.659	-3.3497	18.03	0.22	28.46	Wrong
T0866D1	T0866TS264_5-D1	T0866D1_s264m5.pdb	104	19.51	21.94	-0.21	-0.13	58.523	-3.0877	15.14	0.25	26.02	Wrong
T0866D1	T0866TS270_1-D1	T0866D1_s270m1.pdb	104	5.67	-1.64	-0.46	-3.2	-48.527	-4.0634	53.37	0.56	71.78	Wrong
T0866D1	T0866TS270_2-D1	T0866D1_s270m2.pdb	104	-4.96	-0.95	-2.3	-2.29	-7.379	-4.1117	25.48	0.29	41.23	Wrong
T0866D1	T0866TS270_3-D1	T0866D1_s270m3.pdb	104	-12.15	-13.23	-1.98	-3.27	-41.475	-4.1178	79.57	0.8	90.27	Near-native
T0866D1	T0866TS270_4-D1	T0866D1_s270m4.pdb	104	-11.99	10.02	-2.8	-1.65	-15.588	-4.0102	20.19	0.28	38.74	Wrong
T0866D1	T0866TS270_5-D1	T0866D1_s270m5.pdb	104	4.92	-18.57	-1.16	-3.52	-40.42	-4.1071	45.43	0.49	71.15	Wrong
T0866D1	T0866TS275_1-D1	T0866D1_s275m1.pdb	104	2.27	3.72	-0.74	-0.48	9.671	-5.1459	22.11	0.22	22.82	Wrong
T0866D1	T0866TS275_2-D1	T0866D1_s275m2.pdb	104	-8.1	2.57	-1.4	-0.86	0.581	-5.3749	22.84	0.28	28.79	Wrong
T0866D1	T0866TS275_3-D1	T0866D1_s275m3.pdb	104	4.2	1.16	-0.23	-1.21	-6.115	-5.04	20.91	0.24	27.2	Wrong
T0866D1	T0866TS275_4-D1	T0866D1_s275m4.pdb	104	-1.27	4.15	-1.51	-0.56	4.648	-4.7384	22.36	0.22	26.04	Wrong
T0866D1	T0866TS275_5-D1	T0866D1_s275m5.pdb	104	5.58	5.6	-0.36	-0.06	-9.061	-5.0704	23.8	0.25	26.91	Wrong
T0866D1	T0866TS282_1-D1	T0866D1_s282m1.pdb	104	-9.72	-6.61	-1.66	-3.04	-14.703	-4.5563	22.11	0.28	46.73	Wrong
T0866D1	T0866TS282_2-D1	T0866D1_s282m2.pdb	104	3.01	0.15	-0.87	-2.25	-34.515	-4.7826	32.93	0.33	50.92	Wrong
T0866D1	T0866TS282_3-D1	T0866D1_s282m3.pdb	104	7.92	19	-0.55	-0.53	-19.9	-4.2682	26.68	0.34	50.2	Wrong
T0866D1	T0866TS282_4-D1	T0866D1_s282m4.pdb	104	15.87	5.59	-0.29	-1.82	-26.321	-4.5514	26.92	0.3	46.4	Wrong
T0866D1	T0866TS282_5-D1	T0866D1_s282m5.pdb	104	-5.87	-6.74	-1.12	-2.66	-31.381	-4.4797	29.09	0.32	45.54	Wrong
T0866D1	T0866TS287_1-D1	T0866D1_s287m1.pdb	104	11.58	13.11	0.02	-1.62	-23.812	-3.3855	43.75	0.47	62.83	Wrong
T0866D1	T0866TS287_2-D1	T0866D1_s287m2.pdb	104	17.97	0.38	-0.06	-2.33	-1.796	-3.748	46.39	0.5	66.5	Wrong
T0866D1	T0866TS287_3-D1	T0866D1_s287m3.pdb	104	6.41	6.5	0.14	-2.05	-1.738	-3.7501	43.99	0.48	61.75	Wrong
T0866D1	T0866TS287_4-D1	T0866D1_s287m4.pdb	104	-6.93	-5.64	-1.19	-2.88	-24.149	-3.8422	47.84	0.5	66.5	Wrong
T0866D1	T0866TS287_5-D1	T0866D1_s287m5.pdb	104	16.2	5.3	-0.27	-2.07	9.743	-3.5233	45.91	0.5	67.38	Wrong
T0866D1	T0866TS300_1-D1	T0866D1_s300m1.pdb	104	16.2	-1.69	-1.14	-2.82	-24.789	-3.7778	31.49	0.38	52.44	Wrong
T0866D1	T0866TS300_2-D1	T0866D1_s300m2.pdb	104	5.31	8.83	-1.15	-2.13	22.017	-3.5528	34.38	0.49	56.45	Wrong
T0866D1	T0866TS300_3-D1	T0866D1_s300m3.pdb	104	14.5	2.76	-1.21	-2.07	-2.869	-3.7254	16.35	0.34	30.63	Wrong
T0866D1	T0866TS300_4-D1	T0866D1_s300m4.pdb	104	1.46	16.17	-1.32	-1.28	12.756	-3.7242	17.07	0.27	32.09	Wrong
T0866D1	T0866TS300_5-D1	T0866D1_s300m5.pdb	104	4.76	11.99	-1.75	-1.5	-9.842	-3.7051	21.15	0.26	33.08	Wrong
T0866D1	T0866TS302_1-D1	T0866D1_s302m1.pdb	104	5.67	-1.64	-0.61	-2.69	-48.527	-4.0634	53.37	0.56	71.78	Wrong
T0866D1	T0866TS302_2-D1	T0866D1_s302m2.pdb	104	-11.88	-14.46	-1.83	-3.13	-43.701	-4.1341	79.81	0.8	90.15	Near-native
T0866D1	T0866TS302_3-D1	T0866D1_s302m3.pdb	104	-12.06	-18.52	-1.57	-3.95	-50.537	-4.1766	77.4	0.8	89.64	Near-native
T0866D1	T0866TS302_4-D1	T0866D1_s302m4.pdb	104	-12.15	-13.23	-2.24	-3.7	-41.475	-4.1178	79.57	0.8	90.27	Near-native
T0866D1	T0866TS302_5-D1	T0866D1_s302m5.pdb	104	2.85	-13.9	-1.02	-3.18	-75.235	-4.1336	52.4	0.53	69.91	Wrong
T0866D1	T0866TS313_1-D1	T0866D1_s313m1.pdb	104	9.62	21.85	-0.49	-0.55	16.161	-3.6971	29.81	0.36	43.98	Wrong
T0866D1	T0866TS313_2-D1	T0866D1_s313m2.pdb	104	11.4	21.28	-0.05	-0.53	12.58	-3.6483	29.81	0.36	43.8	Wrong
T0866D1	T0866TS313_3-D1	T0866D1_s313m3.pdb	104	10.18	22.31	-0.42	-0.64	17.14	-3.7176	29.57	0.36	43.79	Wrong
T0866D1	T0866TS313_4-D1	T0866D1_s313m4.pdb	104	6.82	20.95	-0.61	-0.61	10.619	-3.6834	30.05	0.36	43.88	Wrong
T0866D1	T0866TS313_5-D1	T0866D1_s313m5.pdb	104	6.3	20.57	-0.42	-0.72	17.598	-3.675	30.05	0.36	43.91	Wrong
T0866D1	T0866TS320_1-D1	T0866D1_s320m1.pdb	104	2.29	-18.59	-1.58	-3.66	-42.442	-3.9643	44.71	0.49	70.64	Wrong
T0866D1	T0866TS320_2-D1	T0866D1_s320m2.pdb	104	-9.08	-12.56	-1.83	-3.53	-40.877	-4.1194	79.57	0.8	90.28	Near-native
T0866D1	T0866TS320_3-D1	T0866D1_s320m3.pdb	104	-12.22	-22.2	-2.84	-4.01	-41.753	-3.8864	47.6	0.53	69.92	Wrong
T0866D1	T0866TS320_4-D1	T0866D1_s320m4.pdb	104	-12.17	-18.81	-1.62	-3.85	-53.177	-4.1735	77.16	0.8	89.87	Near-native
T0866D1	T0866TS320_5-D1	T0866D1_s320m5.pdb	104	-9.02	-12.74	-2.14	-3.18	-47.575	-4.1481	79.57	0.8	90.07	Near-native
T0866D1	T0866TS321_1-D1	T0866D1_s321m1.pdb	104	0.68	11.99	-0.8	-1.25	29.713	-3.0691	18.75	0.23	31.6	Wrong
T0866D1	T0866TS321_2-D1	T0866D1_s321m2.pdb	104	-2.92	-9.01	-1.41	-3.52	-26.274	-4.1655	29.81	0.32	51.87	Wrong
T0866D1	T0866TS321_3-D1	T0866D1_s321m3.pdb	104	0.35	4.32	-1.52	-1.64	54.91	-3.5385	29.57	0.31	40.44	Wrong
T0866D1	T0866TS321_4-D1	T0866D1_s321m4.pdb	104	-6.51	-7.53	-1.95	-2.93	-18.591	-3.7946	30.29	0.36	44.58	Wrong
T0866D1	T0866TS321_5-D1	T0866D1_s321m5.pdb	104	7.32	10.33	-1.04	-1.07	44.748	-3.336	21.39	0.26	34.73	Wrong
T0866D1	T0866TS324_1-D1	T0866D1_s324m1.pdb	104	0.05	-13.95	-1.35	-3.47	-42.26	-3.5571	44.95	0.49	70.51	Wrong
T0866D1	T0866TS324_2-D1	T0866D1_s324m2.pdb	104	-0.02	-0.64	-2.19	-2.42	-4.233	-3.95	25.24	0.29	41.43	Wrong
T0866D1	T0866TS324_3-D1	T0866D1_s324m3.pdb	104	-8.92	-11.98	-1.74	-3.5	-35.53	-3.8768	80.05	0.81	90.14	Near-native
T0866D1	T0866TS324_4-D1	T0866D1_s324m4.pdb	104	-11.66	-12.48	-1.75	-3.32	-35.686	-3.8812	80.05	0.81	90.3	Near-native
T0866D1	T0866TS324_5-D1	T0866D1_s324m5.pdb	104	-1.25	-1.95	-0.83	-2.65	-45.687	-3.647	52.88	0.55	71.66	Wrong
T0866D1	T0866TS325_1-D1	T0866D1_s325m1.pdb	104	-15.04	-11.6	-2.17	-3.3	-40.142	-3.9255	80.29	0.81	90.67	Near-native
T0866D1	T0866TS325_2-D1	T0866D1_s325m2.pdb	104	1.68	-7.49	-1.16	-2.89	-33.547	-3.7367	72.36	0.73	84.01	Near-native
T0866D1	T0866TS325_3-D1	T0866D1_s325m3.pdb	104	14.33	-4.97	0.21	-2.81	-33.721	-3.7557	44.95	0.49	63.6	Wrong
T0866D1	T0866TS325_4-D1	T0866D1_s325m4.pdb	104	-10.71	-15.73	-2.08	-3.24	-52.325	-4.2295	80.53	0.81	91.28	Near-native
T0866D1	T0866TS325_5-D1	T0866D1_s325m5.pdb	104	-7.77	-13.73	-1.35	-3.27	-45.811	-3.9746	80.77	0.81	91.28	Near-native
T0866D1	T0866TS342_1-D1	T0866D1_s342m1.pdb	104	15.32	11.88	-0.16	-1.22	17.027	-3.9376	45.43	0.52	61.4	Wrong
T0866D1	T0866TS345_1-D1	T0866D1_s345m1.pdb	104	14.51	11.52	-0.14	-1.32	28.995	-3.3074	25.96	0.32	43.18	Wrong
T0866D1	T0866TS345_2-D1	T0866D1_s345m2.pdb	104	6.79	19.87	-0.1	-0.81	13.144	-3.3235	24.52	0.3	41.88	Wrong
T0866D1	T0866TS345_3-D1	T0866D1_s345m3.pdb	104	12.43	26.82	-0.41	-0.35	8.506	-2.8649	26.68	0.31	34.09	Wrong
T0866D1	T0866TS345_4-D1	T0866D1_s345m4.pdb	104	24.03	11.94	0.48	-0.78	4.841	-3.6551	19.23	0.21	27.99	Wrong
T0866D1	T0866TS345_5-D1	T0866D1_s345m5.pdb	104	7.2	-3.22	-0.93	-3.08	-13.784	-3.3421	37.26	0.4	55.67	Wrong
T0866D1	T0866TS349_1-D1	T0866D1_s349m1.pdb	104	11.49	26.72	-0.09	-0.34	28.447	-2.9398	29.09	0.36	43.94	Wrong
T0866D1	T0866TS356_1-D1	T0866D1_s356m1.pdb	104	9.69	16.42	-0.7	-0.62	17.513	-3.3188	15.87	0.33	23.85	Wrong
T0866D1	T0866TS356_2-D1	T0866D1_s356m2.pdb	104	17.35	20.94	-0.25	-0.08	31.261	-3.2976	14.9	0.31	23.77	Wrong
T0866D1	T0866TS356_3-D1	T0866D1_s356m3.pdb	104	5.93	20.22	0.1	-0.36	29.323	-3.4308	17.07	0.33	24.66	Wrong
T0866D1	T0866TS356_4-D1	T0866D1_s356m4.pdb	104	14.46	18.04	0.1	-0.82	41.575	-2.5213	15.62	0.28	23.2	Wrong
T0866D1	T0866TS356_5-D1	T0866D1_s356m5.pdb	104	9.93	17.83	0.76	-0.72	38.914	-3.3669	17.31	0.33	24.53	Wrong
T0866D1	T0866TS357_1-D1	T0866D1_s357m1.pdb	104	7.06	-1.51	-1.06	-1.86	-2.98	-4.0388	35.82	0.42	40.44	Wrong
T0866D1	T0866TS357_2-D1	T0866D1_s357m2.pdb	104	8.46	-3.42	-1.29	-2.21	13.547	-3.5321	35.58	0.42	39.13	Wrong
T0866D1	T0866TS357_3-D1	T0866D1_s357m3.pdb	104	2.67	2.47	-1.22	-1.81	-7.688	-4.2107	36.54	0.42	41.63	Wrong
T0866D1	T0866TS357_4-D1	T0866D1_s357m4.pdb	104	8.46	1.79	-1.27	-1.98	-6.682	-3.806	36.78	0.42	42.04	Wrong
T0866D1	T0866TS357_5-D1	T0866D1_s357m5.pdb	104	7.02	-0.67	-0.85	-2.29	-4.343	-3.9922	36.06	0.42	41.59	Wrong
T0866D1	T0866TS359_1-D1	T0866D1_s359m1.pdb	104	10.37	14.03	-0.63	-0.94	4.748	-3.8912	18.51	0.28	31.52	Wrong
T0866D1	T0866TS359_2-D1	T0866D1_s359m2.pdb	104	17.44	26.15	-0.15	-0.24	18.537	-3.6898	17.55	0.26	28.67	Wrong
T0866D1	T0866TS359_3-D1	T0866D1_s359m3.pdb	104	7.95	18.09	-0.82	-0.8	9.149	-4.004	18.03	0.25	26.38	Wrong
T0866D1	T0866TS359_4-D1	T0866D1_s359m4.pdb	104	12.54	20.07	-0.89	-0.55	15.388	-3.5486	17.79	0.26	26.04	Wrong
T0866D1	T0866TS359_5-D1	T0866D1_s359m5.pdb	104	12.54	20.07	-0.77	-0.81	15.388	-3.5486	17.79	0.26	26.04	Wrong
T0866D1	T0866TS363_1-D1	T0866D1_s363m1.pdb	104	-5.85	-13.55	-1.5	-3.12	-50.536	-3.9191	40.62	0.45	58.83	Wrong
T0866D1	T0866TS363_2-D1	T0866D1_s363m2.pdb	104	3.35	-12.04	-1.17	-3.67	-43.223	-4.0004	40.87	0.46	56.29	Wrong
T0866D1	T0866TS363_3-D1	T0866D1_s363m3.pdb	104	-1.5	-13.47	-1.48	-3.54	-53.854	-3.6861	40.14	0.46	58.15	Wrong
T0866D1	T0866TS363_4-D1	T0866D1_s363m4.pdb	104	3.41	-11.76	-2.11	-3.24	-59.01	-3.9596	41.35	0.46	57.3	Wrong
T0866D1	T0866TS363_5-D1	T0866D1_s363m5.pdb	104	-7.14	-14.56	-2.05	-3.31	-56.038	-3.9658	40.62	0.46	57.78	Wrong
T0866D1	T0866TS367_1-D1	T0866D1_s367m1.pdb	104	11.09	18.46	-0.43	-0.68	4.173	-3.3179	22.11	0.34	33.14	Wrong
T0866D1	T0866TS367_2-D1	T0866D1_s367m2.pdb	104	12.71	18.46	-0.22	-0.83	4.043	-3.318	22.11	0.34	33.14	Wrong
T0866D1	T0866TS367_3-D1	T0866D1_s367m3.pdb	104	11.15	18.5	-0.45	-0.78	4.12	-3.3179	22.11	0.34	33.14	Wrong
T0866D1	T0866TS380_1-D1	T0866D1_s380m1.pdb	104	1.4	23.89	-0.28	-0.18	32.734	-3.7237	18.99	0.25	36.85	Wrong
T0866D1	T0866TS380_2-D1	T0866D1_s380m2.pdb	104	24.44	19.27	-0.28	-0.78	25.054	-3.3634	23.56	0.3	37.93	Wrong
T0866D1	T0866TS380_3-D1	T0866D1_s380m3.pdb	104	-1.3	21.13	-1.36	-0.66	32.766	-3.4049	16.59	0.26	26.85	Wrong
T0866D1	T0866TS380_4-D1	T0866D1_s380m4.pdb	104	-5.1	7.27	-0.94	-2.16	17.519	-3.2019	16.11	0.35	34.05	Wrong
T0866D1	T0866TS380_5-D1	T0866D1_s380m5.pdb	104	1.29	18.49	-0.83	-0.76	21.109	-3.6381	17.07	0.25	33.56	Wrong
T0866D1	T0866TS382_1-D1	T0866D1_s382m1.pdb	104	3.35	-12.04	-1.27	-3.58	-43.223	-4.0004	40.87	0.46	56.29	Wrong
T0866D1	T0866TS382_2-D1	T0866D1_s382m2.pdb	104	-7.14	-14.56	-1.94	-3.45	-56.038	-3.9658	40.62	0.46	57.78	Wrong
T0866D1	T0866TS382_3-D1	T0866D1_s382m3.pdb	104	3.41	-11.76	-2.05	-3.02	-59.01	-3.9596	41.35	0.46	57.3	Wrong
T0866D1	T0866TS382_4-D1	T0866D1_s382m4.pdb	104	-5.85	-13.55	-1.58	-3.67	-50.536	-3.9191	40.62	0.45	58.83	Wrong
T0866D1	T0866TS382_5-D1	T0866D1_s382m5.pdb	104	-1.5	-13.47	-1.58	-3.62	-53.854	-3.6861	40.14	0.46	58.15	Wrong
T0866D1	T0866TS384_1-D1	T0866D1_s384m1.pdb	104	-7.87	-21.61	-1.63	-3.7	-57.231	-4.3378	45.91	0.5	71.21	Wrong
T0866D1	T0866TS384_2-D1	T0866D1_s384m2.pdb	104	7.05	2.83	-0.87	-2.31	-32.839	-4.8096	18.03	0.26	36.83	Wrong
T0866D1	T0866TS384_3-D1	T0866D1_s384m3.pdb	104	-2.39	0.14	-2.56	-2.45	-7.685	-4.2426	25.24	0.29	41.36	Wrong
T0866D1	T0866TS384_4-D1	T0866D1_s384m4.pdb	104	-13.78	-13.24	-1.88	-3.12	-53.288	-4.3337	79.81	0.8	90.36	Near-native
T0866D1	T0866TS384_5-D1	T0866D1_s384m5.pdb	104	-9.82	3.34	-2.09	-2.16	-18.934	-4.189	19.71	0.28	38.85	Wrong
T0866D1	T0866TS393_1-D1	T0866D1_s393m1.pdb	104	-10.46	-15.85	-1.2	-3.77	-44.332	-4.1121	77.4	0.8	90.19	Near-native
T0866D1	T0866TS393_2-D1	T0866D1_s393m2.pdb	104	1.54	-16.37	-1.25	-3.5	-49.936	-3.9379	44.71	0.49	70.39	Wrong
T0866D1	T0866TS393_3-D1	T0866D1_s393m3.pdb	104	4.46	2.98	-1.31	-2.02	-12.634	-3.9932	14.66	0.28	28.58	Wrong
T0866D1	T0866TS393_4-D1	T0866D1_s393m4.pdb	104	-17.91	-14.42	-2.14	-3.35	-48.931	-4.0943	80.05	0.8	90.2	Near-native
T0866D1	T0866TS393_5-D1	T0866D1_s393m5.pdb	104	0.86	-4.58	-1.1	-2.76	-15.695	-4.5647	45.91	0.51	62.31	Wrong
T0866D1	T0866TS396_1-D1	T0866D1_s396m1.pdb	104	-17.33	-22.93	-2.89	-4.29	-46.535	-3.8695	47.84	0.53	69.84	Wrong
T0866D1	T0866TS396_2-D1	T0866D1_s396m2.pdb	104	-2.7	-10.52	-1.94	-3.11	-32.88	-3.8938	46.63	0.51	68.66	Wrong
T0866D1	T0866TS396_3-D1	T0866D1_s396m3.pdb	104	-1.47	-18.11	-1.76	-3.49	-40.651	-3.927	44.95	0.49	70.7	Wrong
T0866D1	T0866TS396_4-D1	T0866D1_s396m4.pdb	104	5.29	-19.78	-1.56	-3.8	-48.668	-3.7136	51.2	0.54	75.53	Wrong
T0866D1	T0866TS396_5-D1	T0866D1_s396m5.pdb	104	-8.27	-15.06	-1.88	-3.66	-30.321	-3.5312	54.81	0.62	81.93	Wrong
T0866D1	T0866TS399_1-D1	T0866D1_s399m1.pdb	104	9.54	12.09	-0.86	0.44	-9.182	-3.4724	13.94	0.19	19.56	Wrong
T0866D1	T0866TS399_2-D1	T0866D1_s399m2.pdb	104	9.54	12.09	-0.69	0.49	-9.182	-3.4724	13.94	0.19	19.56	Wrong
T0866D1	T0866TS399_3-D1	T0866D1_s399m3.pdb	104	9.26	12.27	-0.97	0.63	-8.54	-3.4145	13.7	0.15	20.45	Wrong
T0866D1	T0866TS399_4-D1	T0866D1_s399m4.pdb	104	11.32	12.09	-0.55	0.56	-9.656	-3.4725	13.94	0.19	19.56	Wrong
T0866D1	T0866TS399_5-D1	T0866D1_s399m5.pdb	104	9.54	12.09	-0.78	0.56	-9.182	-3.4724	13.94	0.19	19.56	Wrong
T0866D1	T0866TS405_1-D1	T0866D1_s405m1.pdb	104	6.6	2.62	-1.56	-2.54	-13.699	-3.0341	21.15	0.3	41.19	Wrong
T0866D1	T0866TS405_2-D1	T0866D1_s405m2.pdb	104	9.97	-8.67	-1.7	-3.08	1.776	-3.025	25	0.32	47	Wrong
T0866D1	T0866TS405_3-D1	T0866D1_s405m3.pdb	104	5.97	7.6	-0.9	-1.79	-6.817	-3.4896	14.9	0.27	28.33	Wrong
T0866D1	T0866TS405_4-D1	T0866D1_s405m4.pdb	104	5.97	7.6	-0.47	-1.74	-6.817	-3.4896	14.9	0.27	28.33	Wrong
T0866D1	T0866TS405_5-D1	T0866D1_s405m5.pdb	104	13.8	10.58	-0.82	-1.27	0.674	-3.3435	21.64	0.27	45.15	Wrong
T0866D1	T0866TS407_1-D1	T0866D1_s407m1.pdb	104	6.46	0.66	-0.85	-2.11	-8.694	-4.5517	35.82	0.4	53.91	Wrong
T0866D1	T0866TS407_2-D1	T0866D1_s407m2.pdb	104	7.46	6.98	-0.75	-1.51	-3.983	-3.5736	34.86	0.4	52.27	Wrong
T0866D1	T0866TS407_3-D1	T0866D1_s407m3.pdb	104	-6.4	-0.35	-1.51	-2.63	-15.601	-3.7291	34.38	0.38	52.13	Wrong
T0866D1	T0866TS407_4-D1	T0866D1_s407m4.pdb	104	6.82	10.53	-0.81	-1.54	21.281	-3.602	34.62	0.37	52.32	Wrong
T0866D1	T0866TS407_5-D1	T0866D1_s407m5.pdb	104	6.95	3.85	-1.16	-1.99	8.702	-3.7423	39.9	0.42	52.23	Wrong
T0866D1	T0866TS411_1-D1	T0866D1_s411m1.pdb	104	-6.56	-22.24	-2.59	-3.6	-45.96	-4.0527	50	0.55	69.57	Wrong
T0866D1	T0866TS411_2-D1	T0866D1_s411m2.pdb	104	-6.47	-13.29	-1.7	-3.57	-43.135	-4.2267	44.23	0.49	71.04	Wrong
T0866D1	T0866TS411_3-D1	T0866D1_s411m3.pdb	104	1.26	-3.27	-1.14	-2.51	-29.714	-4.0262	52.64	0.53	70.41	Wrong
T0866D1	T0866TS411_4-D1	T0866D1_s411m4.pdb	104	-7.09	-11.25	-1.89	-3.39	-39.002	-4.1194	79.81	0.8	90.43	Near-native
T0866D1	T0866TS411_5-D1	T0866D1_s411m5.pdb	104	-12.2	-11.59	-1.93	-3.2	-41.499	-4.1652	78.85	0.8	90.02	Near-native
T0866D1	T0866TS417_1-D1	T0866D1_s417m1.pdb	104	-12.17	-18.81	-1.52	-4.4	-53.177	-4.1735	77.16	0.8	89.87	Near-native
T0866D1	T0866TS417_2-D1	T0866D1_s417m2.pdb	104	-9.02	-12.74	-2.01	-3.84	-47.575	-4.1481	79.57	0.8	90.07	Near-native
T0866D1	T0866TS417_3-D1	T0866D1_s417m3.pdb	104	-9.08	-12.56	-1.75	-3.85	-40.877	-4.1194	79.57	0.8	90.28	Near-native
T0866D1	T0866TS417_4-D1	T0866D1_s417m4.pdb	104	-11.74	-14.06	-2.14	-3.86	-44.793	-4.126	79.57	0.8	90.13	Near-native
T0866D1	T0866TS417_5-D1	T0866D1_s417m5.pdb	104	-12.22	-22.2	-2.77	-4.27	-41.753	-3.8864	47.6	0.53	69.92	Wrong
T0866D1	T0866TS420_1-D1	T0866D1_s420m1.pdb	104	11.79	7.96	-1.72	-1.39	-6.712	-3.4976	24.28	0.28	38.85	Wrong
T0866D1	T0866TS420_2-D1	T0866D1_s420m2.pdb	104	-3.14	-11.01	-1.74	-2.93	-30.886	-3.9143	46.15	0.51	68.63	Wrong
T0866D1	T0866TS420_3-D1	T0866D1_s420m3.pdb	104	6.12	12.68	-1.5	-0.86	12.377	-3.3305	24.76	0.3	49.02	Wrong
T0866D1	T0866TS420_4-D1	T0866D1_s420m4.pdb	104	-1.39	8.81	-0.93	-1.48	16.749	-3.948	19.47	0.27	36	Wrong
T0866D1	T0866TS420_5-D1	T0866D1_s420m5.pdb	104	8.9	21.2	-1.09	-0.75	0.002	-3.7139	15.38	0.24	23.38	Wrong
T0866D1	T0866TS425_1-D1	T0866D1_s425m1.pdb	104	-1.39	8.81	-0.8	-1.54	16.749	-3.948	19.47	0.27	36	Wrong
T0866D1	T0866TS425_2-D1	T0866D1_s425m2.pdb	104	4.02	9.89	-0.5	-1.05	9.413	-4.0119	18.27	0.28	36.13	Wrong
T0866D1	T0866TS425_3-D1	T0866D1_s425m3.pdb	104	1.88	3.59	-0.52	-1.81	0.458	-4.0209	19.47	0.26	36.34	Wrong
T0866D1	T0866TS425_4-D1	T0866D1_s425m4.pdb	104	10.02	9.16	-0.64	-0.95	24.198	-3.943	18.75	0.25	36.6	Wrong
T0866D1	T0866TS425_5-D1	T0866D1_s425m5.pdb	104	6.66	6.67	-0.73	-1.56	16.627	-4.003	19.71	0.28	35.74	Wrong
T0866D1	T0866TS432_1-D1	T0866D1_s432m1.pdb	104	8.22	-1.23	-1.41	-2.66	-41.316	-4.1642	50.24	0.51	60.14	Wrong
T0866D1	T0866TS432_2-D1	T0866D1_s432m2.pdb	104	5.4	-1.4	-0.26	-2.52	-48.38	-4.0628	53.61	0.56	71.8	Wrong
T0866D1	T0866TS432_3-D1	T0866D1_s432m3.pdb	104	-2.62	1.11	-1.07	-2.48	-33.475	-4.0916	47.6	0.5	58.81	Wrong
T0866D1	T0866TS432_4-D1	T0866D1_s432m4.pdb	104	8.73	0.51	-0.45	-2.29	-31.598	-4.0209	44.23	0.48	58.01	Wrong
T0866D1	T0866TS432_5-D1	T0866D1_s432m5.pdb	104	3.7	-9.91	-0.54	-2.87	-49.866	-4.1318	51.44	0.55	62.36	Wrong
T0866D1	T0866TS434_1-D1	T0866D1_s434m1.pdb	104	25.09	1.53	-1.1	-1.87	-3.316	-4.3897	18.51	0.26	35.28	Wrong
T0866D1	T0866TS434_2-D1	T0866D1_s434m2.pdb	104	11.79	7.96	-1.83	-1.48	-6.712	-3.4976	24.28	0.28	38.85	Wrong
T0866D1	T0866TS434_3-D1	T0866D1_s434m3.pdb	104	14.24	3.69	-0.97	-1.73	1.032	-3.9634	18.99	0.24	39.31	Wrong
T0866D1	T0866TS434_4-D1	T0866D1_s434m4.pdb	104	3.71	5.57	-0.92	-1.63	-1.536	-4.055	20.91	0.27	37.88	Wrong
T0866D1	T0866TS434_5-D1	T0866D1_s434m5.pdb	104	6.12	12.68	-1.44	-0.7	12.377	-3.3305	24.76	0.3	49.02	Wrong
T0866D1	T0866TS436_1-D1	T0866D1_s436m1.pdb	104	15.29	6.08	-0.78	-2.08	5.842	-4.0241	22.84	0.29	37.03	Wrong
T0866D1	T0866TS436_2-D1	T0866D1_s436m2.pdb	104	14.48	11.9	-1.51	-1.93	-26.58	-3.532	21.64	0.33	35.83	Wrong
T0866D1	T0866TS436_3-D1	T0866D1_s436m3.pdb	104	12.35	18.98	-0.67	-0.92	-44.406	-3.7631	25.48	0.26	39.38	Wrong
T0866D1	T0866TS436_4-D1	T0866D1_s436m4.pdb	104	1	5.61	-0.76	-1.95	-31.771	-4.214	17.79	0.29	29.89	Wrong
T0866D1	T0866TS436_5-D1	T0866D1_s436m5.pdb	104	2.7	6.59	-1.75	-1.83	-10.607	-3.8756	20.91	0.27	37.01	Wrong
T0866D1	T0866TS439_1-D1	T0866D1_s439m1.pdb	104	4.32	-16.23	-1.43	-3.37	-42.699	-3.7028	44.95	0.49	70.47	Wrong
T0866D1	T0866TS439_2-D1	T0866D1_s439m2.pdb	104	-16.5	-19.18	-2.11	-3.34	-51.34	-4.0012	78.85	0.81	90.3	Near-native
T0866D1	T0866TS439_3-D1	T0866D1_s439m3.pdb	104	-13.33	-13.64	-1.94	-3.41	-39.21	-3.9033	79.81	0.81	90.26	Near-native
T0866D1	T0866TS439_4-D1	T0866D1_s439m4.pdb	104	-5.16	-0.85	-3	-2.03	-3.387	-3.811	25.24	0.29	41.35	Wrong
T0866D1	T0866TS439_5-D1	T0866D1_s439m5.pdb	104	3.06	7.3	-0.96	-1.4	-22.447	-4.4427	18.51	0.26	36.85	Wrong
T0866D1	T0866TS443_1-D1	T0866D1_s443m1.pdb	104	-12.16	-13.31	-2.05	-3.7	-41.631	-3.9728	79.09	0.8	89.94	Near-native
T0866D1	T0866TS443_2-D1	T0866D1_s443m2.pdb	104	3.31	-14.75	-1.23	-4	-65.055	-4.679	67.79	0.69	79.8	Near-native
T0866D1	T0866TS443_3-D1	T0866D1_s443m3.pdb	104	-1.94	-18.37	-1.34	-3.28	-61.932	-4.6297	66.83	0.68	79.76	Near-native
T0866D1	T0866TS443_4-D1	T0866D1_s443m4.pdb	104	-10.8	-12.58	-1.76	-3.61	-36.653	-3.9317	79.33	0.8	89.92	Near-native
T0866D1	T0866TS443_5-D1	T0866D1_s443m5.pdb	104	-4.74	-11.67	-1.57	-3.66	-45.169	-4.2866	74.76	0.75	85.33	Near-native
T0866D1	T0866TS444_1-D1	T0866D1_s444m1.pdb	104	16.6	-0.9	0.68	-1.88	-31.626	-4.4596	44.95	0.51	66.44	Wrong
T0866D1	T0866TS444_2-D1	T0866D1_s444m2.pdb	104	0.85	5.56	-0.01	-1.81	-24.06	-4.2478	41.11	0.46	52.5	Wrong
T0866D1	T0866TS444_3-D1	T0866D1_s444m3.pdb	104	-0.97	-5.35	-1.12	-2.63	-29.176	-4.1198	44.95	0.48	66.14	Wrong
T0866D1	T0866TS444_4-D1	T0866D1_s444m4.pdb	104	11.26	10.27	-1.39	-0.62	-15.909	-4.2206	15.14	0.25	24.47	Wrong
T0866D1	T0866TS444_5-D1	T0866D1_s444m5.pdb	104	8.84	11.2	-0.14	-0.69	28.359	-4.8165	14.42	0.22	25.4	Wrong
T0866D1	T0866TS446_1-D1	T0866D1_s446m1.pdb	104	9.91	-3.86	-0.57	-2.62	-7.926	-4.1218	15.62	0.29	30.73	Wrong
T0866D1	T0866TS446_2-D1	T0866D1_s446m2.pdb	104	-0.85	-1.2	-1.39	-2.38	-11.967	-4.1621	14.66	0.27	30.1	Wrong
T0866D1	T0866TS446_3-D1	T0866D1_s446m3.pdb	104	22.11	14.22	0.51	-0.93	-11.643	-4.3567	23.32	0.27	34.64	Wrong
T0866D1	T0866TS446_4-D1	T0866D1_s446m4.pdb	104	3.12	17.62	-0.66	0.01	-6.959	-4.6597	18.75	0.26	34.94	Wrong
T0866D1	T0866TS446_5-D1	T0866D1_s446m5.pdb	104	16.25	20.28	0.88	-0.02	-2.116	-4.4595	19.95	0.27	32.7	Wrong
T0866D1	T0866TS450_1-D1	T0866D1_s450m1.pdb	104	7.39	-9.51	-0.95	-3.51	-43.797	-4.334	75.96	0.79	91.24	Near-native
T0866D1	T0866TS450_2-D1	T0866D1_s450m2.pdb	104	-2.87	-12.48	-1	-3.18	-38.651	-4.376	73.8	0.77	90.53	Near-native
T0866D1	T0866TS450_3-D1	T0866D1_s450m3.pdb	104	5.02	-11.35	-0.93	-2.97	-33.315	-4.2477	73.08	0.76	90.62	Near-native
T0866D1	T0866TS450_4-D1	T0866D1_s450m4.pdb	104	1.43	-13.52	-1.41	-3.29	-41.925	-4.4026	74.04	0.78	91.2	Near-native
T0866D1	T0866TS450_5-D1	T0866D1_s450m5.pdb	104	0.24	-11.01	-1.49	-3.11	-11.521	-4.2065	70.91	0.74	90.4	Near-native
T0866D1	T0866TS451_1-D1	T0866D1_s451m1.pdb	104	14.87	4.98	-0.94	-1.59	-1.001	-3.3175	41.35	0.49	73.79	Wrong
T0866D1	T0866TS451_2-D1	T0866D1_s451m2.pdb	104	12.88	24.97	-1.14	-0.13	33.418	-3.0255	24.52	0.26	46.4	Wrong
T0866D1	T0866TS451_3-D1	T0866D1_s451m3.pdb	104	10.32	13.51	-1.59	-1.45	13.252	-3.329	49.52	0.56	71.11	Wrong
T0866D1	T0866TS451_4-D1	T0866D1_s451m4.pdb	104	24.83	19.3	-0.5	-1.05	17.419	-3.1827	35.58	0.41	69.02	Wrong
T0866D1	T0866TS451_5-D1	T0866D1_s451m5.pdb	104	37.32	14.59	0.18	-1.5	13.587	-3.1361	42.55	0.47	67.15	Wrong
T0866D1	T0866TS452_1-D1	T0866D1_s452m1.pdb	104	7.6	19.86	-0.77	-0.64	19.157	-2.8591	29.09	0.36	50.57	Wrong
T0866D1	T0866TS452_2-D1	T0866D1_s452m2.pdb	104	10.82	16.97	0.11	-1.09	19.182	-3.5352	16.11	0.31	27.51	Wrong
T0866D1	T0866TS452_3-D1	T0866D1_s452m3.pdb	104	11.09	16.64	-1.03	-0.96	29.854	-3.0256	15.38	0.34	28.32	Wrong
T0866D1	T0866TS452_4-D1	T0866D1_s452m4.pdb	104	2.99	7.68	-0.22	-1.71	-6.374	-3.4742	21.15	0.3	33.39	Wrong
T0866D1	T0866TS452_5-D1	T0866D1_s452m5.pdb	104	17.36	12.7	-0.39	-1.78	-17.931	-2.4022	15.38	0.26	30.44	Wrong
T0866D1	T0866TS455_1-D1	T0866D1_s455m1.pdb	104	3.12	2.09	-1.24	-2.31	12.05	-3.0641	15.38	0.27	21.57	Wrong
T0866D1	T0866TS455_2-D1	T0866D1_s455m2.pdb	104	17.2	24.55	-1.05	-0.12	16.693	-3.0464	14.9	0.26	24.16	Wrong
T0866D1	T0866TS455_3-D1	T0866D1_s455m3.pdb	104	23.61	21.12	0.07	-0.82	24.653	-2.8885	14.18	0.27	18.88	Wrong
T0866D1	T0866TS455_4-D1	T0866D1_s455m4.pdb	104	18.19	24.12	-0.87	-0.66	30.777	-2.7562	17.55	0.29	25.84	Wrong
T0866D1	T0866TS455_5-D1	T0866D1_s455m5.pdb	104	6.4	17.29	-1.25	-0.96	35.124	-2.9231	16.83	0.29	29.68	Wrong
T0866D1	T0866TS456_1-D1	T0866D1_s456m1.pdb	104	-10.81	-12.44	-1.61	-4.01	-40.055	-3.8949	80.05	0.81	90.61	Near-native
T0866D1	T0866TS456_2-D1	T0866D1_s456m2.pdb	104	-8.23	-11.86	-1.41	-3.22	-47.179	-3.9296	80.29	0.81	90.57	Near-native
T0866D1	T0866TS456_3-D1	T0866D1_s456m3.pdb	104	-5.61	-10.98	-1.2	-3.13	-37.595	-3.9093	79.81	0.81	90.53	Near-native
T0866D1	T0866TS456_4-D1	T0866D1_s456m4.pdb	104	-10.1	-12.44	-2.26	-3.07	-39.012	-3.897	80.53	0.81	90.72	Near-native
T0866D1	T0866TS456_5-D1	T0866D1_s456m5.pdb	104	-9.4	-13.99	-2.23	-4.05	-41.951	-3.8579	79.81	0.8	90.6	Near-native
T0866D1	T0866TS464_1-D1	T0866D1_s464m1.pdb	104	0.32	-10.35	-1.01	-3.31	-18.919	-4.6467	42.79	0.47	51.55	Wrong
T0866D1	T0866TS464_2-D1	T0866D1_s464m2.pdb	104	-4.45	2.66	-1.4	-1.15	-11.752	-5.377	14.42	0.2	25.29	Wrong
T0866D1	T0866TS464_3-D1	T0866D1_s464m3.pdb	104	-4.52	2.31	-1.33	-1.52	-20.304	-5.0289	14.66	0.21	26.87	Wrong
T0866D1	T0866TS464_4-D1	T0866D1_s464m4.pdb	104	4.98	-7.15	-1.01	-2.77	-12.758	-4.6668	43.27	0.46	50.4	Wrong
T0866D1	T0866TS464_5-D1	T0866D1_s464m5.pdb	104	5.51	4.69	-0.92	-0.37	-19.397	-5.3723	15.14	0.19	28.25	Wrong
T0866D1	T0866TS467_1-D1	T0866D1_s467m1.pdb	104	7.36	19.8	-0.07	-0.51	11.563	-4.1874	21.15	0.25	36.56	Wrong
T0866D1	T0866TS467_2-D1	T0866D1_s467m2.pdb	104	6.88	9.03	-0.61	-1.57	-20.538	-4.0715	19.23	0.35	29.64	Wrong
T0866D1	T0866TS467_3-D1	T0866D1_s467m3.pdb	104	2.77	4.62	-1.89	-1.93	6.738	-3.8171	25	0.38	42.01	Wrong
T0866D1	T0866TS467_4-D1	T0866D1_s467m4.pdb	104	12.26	23.07	-0.21	-0.16	13.198	-4.4725	15.38	0.26	25.85	Wrong
T0866D1	T0866TS467_5-D1	T0866D1_s467m5.pdb	104	-3.24	9.87	-1.98	-1.47	-24.309	-4.2346	17.79	0.25	32.91	Wrong
T0866D1	T0866TS475_1-D1	T0866D1_s475m1.pdb	104	-12.54	-13.65	-2.24	-3.76	-50.738	-4.1197	80.29	0.81	90.77	Near-native
T0866D1	T0866TS475_2-D1	T0866D1_s475m2.pdb	104	-10.77	-15.22	-2.47	-3.39	-48.143	-4.0992	80.29	0.81	90.79	Near-native
T0866D1	T0866TS475_3-D1	T0866D1_s475m3.pdb	104	-11.74	-14.77	-1.97	-3.41	-46.115	-4.1169	80.29	0.81	90.74	Near-native
T0866D1	T0866TS475_4-D1	T0866D1_s475m4.pdb	104	-10.06	-13.34	-2.14	-3.02	-44.208	-4.1374	80.05	0.81	90.56	Near-native
T0866D1	T0866TS475_5-D1	T0866D1_s475m5.pdb	104	-15.41	-14.04	-2.07	-3.77	-52.469	-4.1522	80.05	0.81	90.61	Near-native
T0866D1	T0866TS479_1-D1	T0866D1_s479m1.pdb	104	-12.22	-22.2	-2.96	-4.15	-41.753	-3.8864	47.6	0.53	69.92	Wrong
T0866D1	T0866TS479_2-D1	T0866D1_s479m2.pdb	104	13.41	5.34	-1.13	-1.95	-44.429	-3.8984	23.08	0.29	43.1	Wrong
T0866D1	T0866TS479_3-D1	T0866D1_s479m3.pdb	104	3.29	-19.63	-1.62	-3.88	-49.475	-3.709	51.44	0.54	75.75	Wrong
T0866D1	T0866TS479_4-D1	T0866D1_s479m4.pdb	104	17.09	12.48	-1.24	-1.35	-5.937	-3.786	31.97	0.38	52.29	Wrong
T0866D1	T0866TS479_5-D1	T0866D1_s479m5.pdb	104	2.29	-18.59	-1.49	-3.45	-42.442	-3.9643	44.71	0.49	70.64	Wrong
T0866D1	T0866TS480_1-D1	T0866D1_s480m1.pdb	104	2.89	18.32	-0.02	0.03	23.356	-4.0437	15.62	0.23	23.28	Wrong
T0866D1	T0866TS480_2-D1	T0866D1_s480m2.pdb	104	-0.63	4.69	-0.84	-1.65	-0.156	-3.9634	15.87	0.25	26.01	Wrong
T0866D1	T0866TS480_3-D1	T0866D1_s480m3.pdb	104	6.64	14.1	-1.19	-0.91	-27.426	-3.6833	14.42	0.22	26.48	Wrong
T0866D1	T0866TS480_4-D1	T0866D1_s480m4.pdb	104	8.83	14.79	-0.42	-1.15	13.024	-3.635	21.39	0.3	37.36	Wrong
T0866D1	T0866TS480_5-D1	T0866D1_s480m5.pdb	104	-14.8	-8.59	-2.45	-3.52	-5.462	-3.9836	15.62	0.25	24.45	Wrong
T0866D1	T0866TS483_1-D1	T0866D1_s483m1.pdb	104	-0.8	12.65	-1.83	-0.87	-33.044	-4.6757	14.66	0.2	25.28	Wrong
T0866D1	T0866TS483_2-D1	T0866D1_s483m2.pdb	104	14.51	9.29	0.42	-1.25	15.172	-3.9939	16.59	0.25	27.27	Wrong
T0866D1	T0866TS483_3-D1	T0866D1_s483m3.pdb	104	-0.06	15.14	-0.09	-0.76	7.101	-4.3997	15.87	0.3	31.17	Wrong
T0866D1	T0866TS483_4-D1	T0866D1_s483m4.pdb	104	17.41	21.36	0.09	-0.38	3.557	-4.3378	15.14	0.23	26.21	Wrong
T0866D1	T0866TS483_5-D1	T0866D1_s483m5.pdb	104	9.94	10.67	-0.95	-0.74	-1.847	-4.3239	17.31	0.29	31.74	Wrong
T0866D1	T0866TS486_1-D1	T0866D1_s486m1.pdb	104	-12.22	-22.2	-2.65	-3.75	-41.753	-3.8864	47.6	0.53	69.92	Wrong
T0866D1	T0866TS486_2-D1	T0866D1_s486m2.pdb	104	2	-18.71	-1.27	-3.68	-13.365	-3.6379	37.5	0.43	66.51	Wrong
T0866D1	T0866TS486_3-D1	T0866D1_s486m3.pdb	104	5.06	-17.32	-1.77	-3.39	-39.42	-3.0171	41.35	0.46	61.88	Wrong
T0866D1	T0866TS486_4-D1	T0866D1_s486m4.pdb	104	4.59	-11.54	-1.66	-3.18	-37.272	-3.1766	43.99	0.47	60.5	Wrong
T0866D1	T0866TS486_5-D1	T0866D1_s486m5.pdb	104	-0.16	-19.78	-1.65	-3.76	-33.052	-2.6315	69.71	0.75	87.38	Near-native
T0866D1	T0866TS489_1-D1	T0866D1_s489m1.pdb	104	24.85	36.06	0.34	-0.34	136.569	-1.3544	22.36	0.34	37.37	Wrong
T0866D1	T0866TS498_1-D1	T0866D1_s498m1.pdb	104	5.76	-18.19	-1.48	-3.58	-41.075	-3.8453	44.71	0.49	70.64	Wrong
T0866D1	T0866TS498_2-D1	T0866D1_s498m2.pdb	104	-10.15	-17.33	-1.29	-3.33	-45.32	-4.0571	77.16	0.8	89.87	Near-native
T0866D1	T0866TS498_3-D1	T0866D1_s498m3.pdb	104	3.82	5.01	-0.66	-1.94	-25.543	-4.5887	18.51	0.26	36.67	Wrong
T0866D1	T0866TS498_5-D1	T0866D1_s498m5.pdb	104	12.47	23.15	-0.47	-0.5	16.437	-3.2818	30.05	0.36	43.88	Wrong
T0868D1	T0868D1	T0868D1.pdb	116	-5.07	-17.33	-1.54	-3.99	-169.705	-5.4408	100	1	100	Native
T0868D1	T0868TS001_1-D1	T0868D1_s001m1.pdb	116	16.72	16.04	-0.93	-1.47	-11.026	-3.6225	40.95	0.54	54.87	Wrong
T0868D1	T0868TS004_1-D1	T0868D1_s004m1.pdb	116	13.33	-16.42	-1.62	-3.74	-113.663	-5.0071	55.82	0.61	75.94	Wrong
T0868D1	T0868TS004_2-D1	T0868D1_s004m2.pdb	116	-6.41	-15.99	-2.78	-3.74	-149.809	-5.2803	74.35	0.79	89.65	Near-native
T0868D1	T0868TS004_3-D1	T0868D1_s004m3.pdb	116	20.81	-6.81	-1.57	-3	-116.284	-5.1969	39.22	0.49	57.74	Wrong
T0868D1	T0868TS004_4-D1	T0868D1_s004m4.pdb	116	-0.08	-16.09	-1.82	-4.07	-150.064	-5.1415	54.96	0.57	71.93	Wrong
T0868D1	T0868TS004_5-D1	T0868D1_s004m5.pdb	116	8.3	-7.18	-1	-3.3	-102.948	-5.1604	40.73	0.54	55.51	Wrong
T0868D1	T0868TS005_1-D1	T0868D1_s005m1.pdb	116	12.14	-5.8	-0.72	-3.24	-131.817	-5.2227	76.51	0.81	90.6	Near-native
T0868D1	T0868TS005_2-D1	T0868D1_s005m2.pdb	116	11.14	-13.96	-0.73	-3.22	-132.833	-5.4105	52.59	0.54	73.27	Wrong
T0868D1	T0868TS005_3-D1	T0868D1_s005m3.pdb	116	1.51	-11.44	-1.62	-3.81	-144.753	-5.3382	71.77	0.77	87.96	Near-native
T0868D1	T0868TS005_4-D1	T0868D1_s005m4.pdb	116	-2.1	-11.49	-1.3	-3.41	-116.495	-5.1373	52.37	0.57	75.56	Wrong
T0868D1	T0868TS005_5-D1	T0868D1_s005m5.pdb	116	8.81	-7.91	-0.89	-2.8	-135.194	-5.1802	36.21	0.43	49.3	Wrong
T0868D1	T0868TS011_1-D1	T0868D1_s011m1.pdb	116	3.65	-14.01	-1.34	-3.97	-131.496	-5.4955	65.95	0.71	80.65	Near-native
T0868D1	T0868TS011_2-D1	T0868D1_s011m2.pdb	116	-5.25	-13.17	-1.57	-3.8	-123.256	-5.402	66.38	0.72	82.77	Near-native
T0868D1	T0868TS011_3-D1	T0868D1_s011m3.pdb	116	-0.62	-15.14	-1.46	-3.68	-130.667	-5.4955	69.18	0.73	83.65	Near-native
T0868D1	T0868TS011_4-D1	T0868D1_s011m4.pdb	116	2.21	-13.65	-1.34	-4.07	-127.66	-5.6019	69.83	0.73	82.98	Near-native
T0868D1	T0868TS011_5-D1	T0868D1_s011m5.pdb	116	0.71	-10.74	-1.45	-3.5	-139.565	-5.5005	69.4	0.75	84.95	Near-native
T0868D1	T0868TS016_1-D1	T0868D1_s016m1.pdb	116	19.54	-0.04	-0.35	-2.29	-28.655	-3.9038	50.43	0.6	71.61	Wrong
T0868D1	T0868TS017_1-D1	T0868D1_s017m1.pdb	116	4.43	-2.86	-1.49	-2.77	-138.518	-4.9848	60.99	0.69	84.58	Wrong
T0868D1	T0868TS017_2-D1	T0868D1_s017m2.pdb	116	12.17	-17.66	-1.94	-4.26	-92.044	-4.8273	57.97	0.64	80.91	Wrong
T0868D1	T0868TS017_3-D1	T0868D1_s017m3.pdb	116	11.59	-17.91	-2.45	-3.86	-92.741	-4.8156	58.19	0.64	80.82	Wrong
T0868D1	T0868TS017_4-D1	T0868D1_s017m4.pdb	116	11.52	-16.71	-2.01	-4.08	-89.283	-4.8203	57.97	0.64	80.83	Wrong
T0868D1	T0868TS017_5-D1	T0868D1_s017m5.pdb	116	13.94	-14.68	-2.03	-3.61	-88.986	-4.7646	57.97	0.64	80.27	Wrong
T0868D1	T0868TS019_1-D1	T0868D1_s019m1.pdb	116	26.15	13.76	1.01	-1.17	-24.999	-4.6193	36.21	0.54	55.9	Wrong
T0868D1	T0868TS022_1-D1	T0868D1_s022m1.pdb	116	24.24	25.57	0.37	-0.74	162.544	-0.094	16.59	0.35	23.69	Wrong
T0868D1	T0868TS022_2-D1	T0868D1_s022m2.pdb	116	26.92	27.98	0.09	-0.84	156.16	-1.0164	16.59	0.34	26.33	Wrong
T0868D1	T0868TS022_3-D1	T0868D1_s022m3.pdb	116	10.52	25.23	-1.12	-1.1	120.62	-0.9324	20.47	0.35	28.01	Wrong
T0868D1	T0868TS022_4-D1	T0868D1_s022m4.pdb	116	10.17	25.21	-0.78	-0.71	157.972	-0.2217	17.46	0.32	26.59	Wrong
T0868D1	T0868TS022_5-D1	T0868D1_s022m5.pdb	116	19.35	25.81	0.03	-0.47	168.887	-0.8824	16.81	0.32	25.78	Wrong
T0868D1	T0868TS023_1-D1	T0868D1_s023m1.pdb	116	17.23	5.51	-0.55	-2.03	-51.245	-4.8096	52.37	0.62	72.32	Wrong
T0868D1	T0868TS023_2-D1	T0868D1_s023m2.pdb	116	17.23	5.51	-0.41	-2.39	-51.245	-4.8096	52.37	0.62	72.32	Wrong
T0868D1	T0868TS023_3-D1	T0868D1_s023m3.pdb	116	17.23	5.51	-0.58	-2.52	-51.245	-4.8096	52.37	0.62	72.32	Wrong
T0868D1	T0868TS023_4-D1	T0868D1_s023m4.pdb	116	17.23	5.51	-0.56	-2.48	-51.245	-4.8096	52.37	0.62	72.32	Wrong
T0868D1	T0868TS023_5-D1	T0868D1_s023m5.pdb	116	17.23	5.51	-0.45	-1.9	-51.245	-4.8096	52.37	0.62	72.32	Wrong
T0868D1	T0868TS026_1-D1	T0868D1_s026m1.pdb	116	5.51	0.78	-1.19	-2.9	-54.162	-4.3553	37.72	0.51	41.15	Wrong
T0868D1	T0868TS026_2-D1	T0868D1_s026m2.pdb	116	15.05	16.5	0.09	-1.24	-23.285	-4.1521	29.74	0.44	38.36	Wrong
T0868D1	T0868TS026_3-D1	T0868D1_s026m3.pdb	116	25.17	20.67	-0.07	-1.31	-3.512	-3.7508	30.39	0.46	39.44	Wrong
T0868D1	T0868TS026_4-D1	T0868D1_s026m4.pdb	116	16.23	-4.58	-0.38	-2.58	-62.854	-4.9569	25	0.34	39.76	Wrong
T0868D1	T0868TS026_5-D1	T0868D1_s026m5.pdb	116	35.17	11.34	-0.21	-1.41	-14.442	-3.6461	33.84	0.48	49.04	Wrong
T0868D1	T0868TS028_1-D1	T0868D1_s028m1.pdb	116	42.15	32.7	1.15	0.12	-17.972	-4.0031	21.77	0.28	35.01	Wrong
T0868D1	T0868TS028_2-D1	T0868D1_s028m2.pdb	116	24.06	29.01	-0.25	-0.22	-11.017	-3.9113	21.34	0.28	35.72	Wrong
T0868D1	T0868TS028_3-D1	T0868D1_s028m3.pdb	116	40.33	29.03	1.36	-0.24	-19.83	-4.0932	21.55	0.29	35.09	Wrong
T0868D1	T0868TS028_4-D1	T0868D1_s028m4.pdb	116	23.3	20.44	0.92	0.07	-63.802	-5.0717	21.98	0.31	36.75	Wrong
T0868D1	T0868TS028_5-D1	T0868D1_s028m5.pdb	116	40.27	30.95	1.24	0.06	-21.009	-4.0702	21.77	0.29	35.22	Wrong
T0868D1	T0868TS040_1-D1	T0868D1_s040m1.pdb	116	18.71	12.27	0.07	-0.9	-51.228	-4.9081	29.96	0.43	42.44	Wrong
T0868D1	T0868TS040_2-D1	T0868D1_s040m2.pdb	116	10.74	12.18	-0.21	-1.44	-51.129	-4.4621	24.14	0.3	34.19	Wrong
T0868D1	T0868TS040_3-D1	T0868D1_s040m3.pdb	116	-7.6	2.46	-1.33	-2.08	-37.594	-4.8262	20.26	0.3	35.98	Wrong
T0868D1	T0868TS040_4-D1	T0868D1_s040m4.pdb	116	8.29	11.12	-0.37	-1.56	2.87	-3.9808	19.18	0.3	31.52	Wrong
T0868D1	T0868TS040_5-D1	T0868D1_s040m5.pdb	116	-12.41	-0.68	-1.32	-2.4	-21.157	-4.7696	18.97	0.3	36.63	Wrong
T0868D1	T0868TS042_1-D1	T0868D1_s042m1.pdb	116	8.25	-14.65	-0.47	-3.42	-136.799	-5.4229	52.16	0.54	73.31	Wrong
T0868D1	T0868TS042_2-D1	T0868D1_s042m2.pdb	116	4.73	-10.45	-2	-3.09	-104.673	-5.0231	58.62	0.65	76.6	Wrong
T0868D1	T0868TS042_3-D1	T0868D1_s042m3.pdb	116	6.56	-7.57	-1.35	-2.68	-79.422	-5.0382	49.78	0.52	69.17	Wrong
T0868D1	T0868TS042_4-D1	T0868D1_s042m4.pdb	116	10.86	-14.91	-0.83	-3.38	-100.936	-5.3788	50.43	0.59	74.7	Wrong
T0868D1	T0868TS042_5-D1	T0868D1_s042m5.pdb	116	4.73	1.32	-0.9	-2.86	-63.93	-5.0212	48.71	0.53	68.3	Wrong
T0868D1	T0868TS048_1-D1	T0868D1_s048m1.pdb	116	16.07	-7.96	-0.76	-3.29	-29.193	-4.2766	50.22	0.58	75.05	Wrong
T0868D1	T0868TS060_1-D1	T0868D1_s060m1.pdb	116	-21.71	28.61	-1.37	-0.31	176.366	1.1134	16.81	0.36	30.09	Wrong
T0868D1	T0868TS060_2-D1	T0868D1_s060m2.pdb	116	-14.05	29.46	-0.9	-0.42	208.46	1.2981	16.81	0.36	29.92	Wrong
T0868D1	T0868TS060_3-D1	T0868D1_s060m3.pdb	116	-28.57	28.51	-0.64	-0.43	204.981	1.2437	16.81	0.34	29.61	Wrong
T0868D1	T0868TS060_4-D1	T0868D1_s060m4.pdb	116	-16.63	28.88	-0.99	-0.4	208.774	1.1132	16.81	0.35	29.97	Wrong
T0868D1	T0868TS060_5-D1	T0868D1_s060m5.pdb	116	-12.3	28.38	-0.89	-0.38	198.373	1.2925	17.24	0.34	29.89	Wrong
T0868D1	T0868TS064_1-D1	T0868D1_s064m1.pdb	116	4.22	-6.55	-0.41	-2.86	-114.844	-4.9102	43.32	0.54	67.85	Wrong
T0868D1	T0868TS064_2-D1	T0868D1_s064m2.pdb	116	2.63	-6.39	-1	-3.06	-108.367	-4.8139	50	0.58	68.44	Wrong
T0868D1	T0868TS064_3-D1	T0868D1_s064m3.pdb	116	1.31	-7.62	-0.99	-3.35	-116.297	-5.3199	56.25	0.64	78.33	Wrong
T0868D1	T0868TS064_4-D1	T0868D1_s064m4.pdb	116	-2.07	-9.21	-1.28	-3.04	-102.204	-4.8871	46.77	0.56	65.38	Wrong
T0868D1	T0868TS064_5-D1	T0868D1_s064m5.pdb	116	-0.02	-14.97	-1.01	-4.06	-114.108	-4.9942	44.18	0.51	61.75	Wrong
T0868D1	T0868TS066_1-D1	T0868D1_s066m1.pdb	116	6.56	-7.57	-1.26	-3.08	-79.422	-5.0377	49.78	0.52	69.17	Wrong
T0868D1	T0868TS066_2-D1	T0868D1_s066m2.pdb	116	10.86	-14.91	-1.14	-3.82	-100.936	-5.3792	50.43	0.59	74.7	Wrong
T0868D1	T0868TS066_3-D1	T0868D1_s066m3.pdb	116	4.73	1.32	-1.07	-2.16	-63.93	-5.0197	48.71	0.53	68.3	Wrong
T0868D1	T0868TS066_4-D1	T0868D1_s066m4.pdb	116	8.44	0.1	-0.78	-2.5	-38.489	-4.1928	47.41	0.55	64.2	Wrong
T0868D1	T0868TS066_5-D1	T0868D1_s066m5.pdb	116	-2.49	-15.99	-1.07	-3.64	-111.938	-5.4007	54.53	0.61	75.51	Wrong
T0868D1	T0868TS067_1-D1	T0868D1_s067m1.pdb	116	7.56	-9	-1.56	-3.26	-81.905	-4.8172	49.78	0.52	69.82	Wrong
T0868D1	T0868TS067_2-D1	T0868D1_s067m2.pdb	116	7.44	-8.63	-1.19	-3.5	-104.644	-5.2397	34.27	0.45	56.08	Wrong
T0868D1	T0868TS067_3-D1	T0868D1_s067m3.pdb	116	-2.1	-11.49	-1.26	-3.62	-116.495	-5.1373	52.37	0.57	75.56	Wrong
T0868D1	T0868TS067_4-D1	T0868D1_s067m4.pdb	116	7.58	-16.51	-0.89	-4.06	-112.529	-5.3931	54.96	0.61	75.6	Wrong
T0868D1	T0868TS067_5-D1	T0868D1_s067m5.pdb	116	12.14	-5.8	-0.71	-2.61	-131.817	-5.2227	76.51	0.81	90.6	Near-native
T0868D1	T0868TS073_1-D1	T0868D1_s073m1.pdb	116	14.46	-3.73	-0.95	-2.91	-104.699	-5.2979	34.05	0.47	55.52	Wrong
T0868D1	T0868TS073_2-D1	T0868D1_s073m2.pdb	116	6.77	-15.54	-0.76	-3.41	-135.804	-5.4374	53.02	0.56	72.79	Wrong
T0868D1	T0868TS073_3-D1	T0868D1_s073m3.pdb	116	0.85	-8.74	-1.4	-3.23	-135.078	-5.232	77.37	0.82	90.22	Near-native
T0868D1	T0868TS073_4-D1	T0868D1_s073m4.pdb	116	-4.23	-4.74	-1.63	-2.78	-110.112	-5.146	38.15	0.48	52.14	Wrong
T0868D1	T0868TS073_5-D1	T0868D1_s073m5.pdb	116	0.8	-14	-2.41	-3.71	-100.19	-4.942	59.91	0.64	79.77	Wrong
T0868D1	T0868TS077_1-D1	T0868D1_s077m1.pdb	116	24.41	4.98	-0.15	-2.08	-34.183	-3.5997	47.84	0.56	63.81	Wrong
T0868D1	T0868TS077_2-D1	T0868D1_s077m2.pdb	116	9.37	3.35	-0.95	-1.96	-39.508	-3.653	46.34	0.54	61.86	Wrong
T0868D1	T0868TS077_3-D1	T0868D1_s077m3.pdb	116	5.08	-0.25	-0.86	-2.01	-37.329	-3.5994	47.41	0.56	62.77	Wrong
T0868D1	T0868TS077_4-D1	T0868D1_s077m4.pdb	116	13.82	4.03	-0.65	-2.3	-29.181	-3.5525	46.98	0.54	63.46	Wrong
T0868D1	T0868TS077_5-D1	T0868D1_s077m5.pdb	116	17.36	7.75	-0.79	-1.84	-20.409	-3.6225	46.55	0.56	62.53	Wrong
T0868D1	T0868TS079_1-D1	T0868D1_s079m1.pdb	116	-2.1	-11.49	-1.2	-3.75	-116.495	-5.1373	52.37	0.57	75.56	Wrong
T0868D1	T0868TS079_4-D1	T0868D1_s079m4.pdb	116	2.53	-15.23	-1.57	-3.58	-109.931	-5.0119	44.4	0.52	65.99	Wrong
T0868D1	T0868TS079_5-D1	T0868D1_s079m5.pdb	116	13.94	-14.68	-1.74	-3.83	-88.986	-4.7646	57.97	0.64	80.27	Wrong
T0868D1	T0868TS083_1-D1	T0868D1_s083m1.pdb	116	-5.55	-6.13	-1.33	-2.76	-85.469	-5.2002	40.52	0.45	60.74	Wrong
T0868D1	T0868TS083_2-D1	T0868D1_s083m2.pdb	116	13.95	-1.47	-0.07	-2.66	-91.858	-5.5189	19.18	0.36	30.73	Wrong
T0868D1	T0868TS083_3-D1	T0868D1_s083m3.pdb	116	1.05	-3.87	-1.02	-2.95	-73.047	-5.2409	28.45	0.33	42.72	Wrong
T0868D1	T0868TS083_4-D1	T0868D1_s083m4.pdb	116	-0.07	-5.87	-0.71	-2.65	-82.732	-5.152	22.2	0.43	43.17	Wrong
T0868D1	T0868TS083_5-D1	T0868D1_s083m5.pdb	116	-4.15	0.05	-0.63	-2.55	-61.226	-5.1641	26.08	0.34	36.08	Wrong
T0868D1	T0868TS089_1-D1	T0868D1_s089m1.pdb	116	22.63	-2.16	-0.12	-2.7	-43.151	-4.3215	50.65	0.6	71.88	Wrong
T0868D1	T0868TS089_2-D1	T0868D1_s089m2.pdb	116	19.36	4.68	-0.31	-1.96	-52.936	-4.2132	49.14	0.59	72.1	Wrong
T0868D1	T0868TS089_3-D1	T0868D1_s089m3.pdb	116	10.12	-10	-0.92	-3.58	-33.532	-4.4814	50	0.58	75.09	Wrong
T0868D1	T0868TS089_4-D1	T0868D1_s089m4.pdb	116	15.7	7.64	-0.52	-1.92	-19.643	-4.0085	48.49	0.56	63.78	Wrong
T0868D1	T0868TS089_5-D1	T0868D1_s089m5.pdb	116	28.4	13.73	-0.25	-1.52	-18.787	-4.0517	47.63	0.55	64.38	Wrong
T0868D1	T0868TS092_1-D1	T0868D1_s092m1.pdb	116	16.07	-7.96	-1	-3.58	-29.193	-4.2766	50.22	0.58	75.05	Wrong
T0868D1	T0868TS095_1-D1	T0868D1_s095m1.pdb	116	-1.64	-11.66	-1.25	-3.66	-113.038	-5.1291	52.16	0.56	75.55	Wrong
T0868D1	T0868TS095_2-D1	T0868D1_s095m2.pdb	116	8.25	-14.65	-0.56	-3.53	-136.799	-5.4213	52.16	0.54	73.31	Wrong
T0868D1	T0868TS095_3-D1	T0868D1_s095m3.pdb	116	10.02	-9.93	-1.23	-3.54	-124.728	-5.2051	49.78	0.56	69.97	Wrong
T0868D1	T0868TS095_4-D1	T0868D1_s095m4.pdb	116	12.17	-6.2	-0.51	-2.95	-106.064	-5.2845	34.48	0.45	56.45	Wrong
T0868D1	T0868TS095_5-D1	T0868D1_s095m5.pdb	116	3.47	-11.7	-1.35	-3.26	-143.63	-5.3387	71.34	0.77	87.97	Near-native
T0868D1	T0868TS102_1-D1	T0868D1_s102m1.pdb	116	12.14	-5.8	-0.72	-2.73	-131.817	-5.2227	76.51	0.81	90.6	Near-native
T0868D1	T0868TS102_2-D1	T0868D1_s102m2.pdb	116	3.06	9.36	-0.94	-1.43	-98.052	-6.3776	18.32	0.31	28.99	Wrong
T0868D1	T0868TS102_3-D1	T0868D1_s102m3.pdb	116	5.92	27.48	-0.87	-0.34	-52.559	-4.5215	21.98	0.29	28.09	Wrong
T0868D1	T0868TS102_4-D1	T0868D1_s102m4.pdb	116	5.26	15.69	-0.87	-1.04	-88.861	-5.6137	18.32	0.29	28.37	Wrong
T0868D1	T0868TS102_5-D1	T0868D1_s102m5.pdb	116	12.14	-5.8	-0.78	-2.75	-131.817	-5.2227	76.51	0.81	90.6	Near-native
T0868D1	T0868TS114_1-D1	T0868D1_s114m1.pdb	116	11.94	-1.45	-1.04	-2.52	-57.295	-4.8729	48.92	0.53	68.23	Wrong
T0868D1	T0868TS114_2-D1	T0868D1_s114m2.pdb	116	10.46	-16.28	-0.8	-3.83	-97.388	-5.3609	50.86	0.6	74.74	Wrong
T0868D1	T0868TS114_3-D1	T0868D1_s114m3.pdb	116	7.58	-16.51	-0.76	-3.7	-112.529	-5.3931	54.96	0.61	75.6	Wrong
T0868D1	T0868TS114_4-D1	T0868D1_s114m4.pdb	116	7.56	-9	-1.68	-3.02	-81.905	-4.8172	49.78	0.52	69.82	Wrong
T0868D1	T0868TS114_5-D1	T0868D1_s114m5.pdb	116	7.44	-8.63	-1.28	-2.92	-104.644	-5.2397	34.27	0.45	56.08	Wrong
T0868D1	T0868TS119_1-D1	T0868D1_s119m1.pdb	116	11.36	19.17	-0.81	-1.2	-3.64	-3.0975	42.24	0.51	45.89	Wrong
T0868D1	T0868TS126_1-D1	T0868D1_s126m1.pdb	116	14.81	-0.74	-0.22	-2.2	-107.26	-5.1164	41.59	0.53	68.21	Wrong
T0868D1	T0868TS126_2-D1	T0868D1_s126m2.pdb	116	2.41	-9.09	-1.71	-2.86	-114.378	-5.2975	41.81	0.49	63.95	Wrong
T0868D1	T0868TS126_3-D1	T0868D1_s126m3.pdb	116	14.46	-1.75	-0.52	-2.16	-106.115	-5.4789	35.13	0.47	52.59	Wrong
T0868D1	T0868TS126_4-D1	T0868D1_s126m4.pdb	116	7.16	-7.83	-1.81	-3.01	-92.503	-5.135	35.56	0.43	57.17	Wrong
T0868D1	T0868TS126_5-D1	T0868D1_s126m5.pdb	116	5.09	-2.5	-1.28	-2.71	-117.129	-5.0575	43.53	0.53	54.19	Wrong
T0868D1	T0868TS145_1-D1	T0868D1_s145m1.pdb	116	15.68	18.48	0.08	-0.96	-50.559	-3.8194	23.49	0.32	33.57	Wrong
T0868D1	T0868TS145_2-D1	T0868D1_s145m2.pdb	116	1.39	2.35	-1.38	-2.17	-46.269	-3.8023	23.28	0.34	32.29	Wrong
T0868D1	T0868TS145_3-D1	T0868D1_s145m3.pdb	116	-4.39	0.81	-1.24	-2.51	-58.342	-3.8852	24.78	0.31	31.9	Wrong
T0868D1	T0868TS145_4-D1	T0868D1_s145m4.pdb	116	0.84	-5.38	-1.15	-2.77	-61.045	-4.0675	27.16	0.34	39.19	Wrong
T0868D1	T0868TS145_5-D1	T0868D1_s145m5.pdb	116	-5.51	-5.38	-1.55	-2.8	-27.532	-3.5504	23.71	0.41	34.2	Wrong
T0868D1	T0868TS162_1-D1	T0868D1_s162m1.pdb	116	1.85	-3.49	-1.65	-2.87	-78.119	-4.6357	20.69	0.3	32.23	Wrong
T0868D1	T0868TS162_2-D1	T0868D1_s162m2.pdb	116	-3.75	-6.95	-0.33	-3.17	-68.442	-4.9096	20.47	0.34	35.17	Wrong
T0868D1	T0868TS162_3-D1	T0868D1_s162m3.pdb	116	0.84	1.38	-0.97	-2.56	-36.943	-4.8592	21.55	0.34	34.27	Wrong
T0868D1	T0868TS162_4-D1	T0868D1_s162m4.pdb	116	0.25	-8.97	-1.27	-2.86	-54.756	-5.1049	23.71	0.29	29.77	Wrong
T0868D1	T0868TS162_5-D1	T0868D1_s162m5.pdb	116	-4.06	-4.68	-1.83	-3	-77.731	-5.2692	20.91	0.31	36.72	Wrong
T0868D1	T0868TS171_1-D1	T0868D1_s171m1.pdb	116	31.87	44.51	0.99	1.04	17.609	-3.5895	16.38	0.49	25.97	Wrong
T0868D1	T0868TS171_2-D1	T0868D1_s171m2.pdb	116	40.02	46.18	0.93	1.07	5.843	-3.6103	16.38	0.48	26.31	Wrong
T0868D1	T0868TS171_3-D1	T0868D1_s171m3.pdb	116	8.17	19.76	0.01	-0.31	-32.738	-4.417	18.53	0.45	29.2	Wrong
T0868D1	T0868TS171_4-D1	T0868D1_s171m4.pdb	116	33.58	45.8	1.19	0.27	97.77	-2.5982	17.46	0.33	28.63	Wrong
T0868D1	T0868TS179_1-D1	T0868D1_s179m1.pdb	116	13.94	-14.68	-1.64	-3.65	-88.986	-4.7646	57.97	0.64	80.27	Wrong
T0868D1	T0868TS179_2-D1	T0868D1_s179m2.pdb	116	15.57	-7.54	-0.94	-2.73	-87.111	-4.9982	37.07	0.45	54.11	Wrong
T0868D1	T0868TS179_3-D1	T0868D1_s179m3.pdb	116	7.89	6	-0.32	-2	-39.498	-3.6437	25.43	0.3	46.48	Wrong
T0868D1	T0868TS179_4-D1	T0868D1_s179m4.pdb	116	12.07	-4.77	-1.04	-2.77	-103.207	-5.0781	39.87	0.53	52.72	Wrong
T0868D1	T0868TS179_5-D1	T0868D1_s179m5.pdb	116	5.65	37.24	-1.39	0.16	-39.853	-4.4289	22.84	0.3	28.46	Wrong
T0868D1	T0868TS180_1-D1	T0868D1_s180m1.pdb	116	29.06	15.26	0.08	-1.23	-10.823	-3.7622	33.62	0.49	55.14	Wrong
T0868D1	T0868TS180_2-D1	T0868D1_s180m2.pdb	116	13.21	9.36	-0.77	-1.81	-24.126	-3.901	47.63	0.62	68.76	Wrong
T0868D1	T0868TS180_3-D1	T0868D1_s180m3.pdb	116	28.99	13.66	0.09	-1.57	-33.199	-3.7391	33.84	0.5	59.91	Wrong
T0868D1	T0868TS180_4-D1	T0868D1_s180m4.pdb	116	-15.2	-3.45	-1.65	-3.01	-30.108	-3.8335	34.27	0.51	56.11	Wrong
T0868D1	T0868TS180_5-D1	T0868D1_s180m5.pdb	116	7.89	6	-0.23	-2.21	-39.498	-3.6437	25.43	0.3	46.48	Wrong
T0868D1	T0868TS182_1-D1	T0868D1_s182m1.pdb	116	7.08	7.44	-1.03	-1.88	-29.677	-4.4286	22.41	0.33	38.38	Wrong
T0868D1	T0868TS182_2-D1	T0868D1_s182m2.pdb	116	5.54	3.84	-1.2	-1.77	-47.872	-4.2625	22.41	0.3	38	Wrong
T0868D1	T0868TS182_3-D1	T0868D1_s182m3.pdb	116	-1.59	-3.45	-1.03	-2.75	-23.907	-4.5624	25.43	0.33	41.66	Wrong
T0868D1	T0868TS182_4-D1	T0868D1_s182m4.pdb	116	-13.48	-9.79	-1.92	-3.14	-19.808	-4.4981	33.19	0.46	55.36	Wrong
T0868D1	T0868TS182_5-D1	T0868D1_s182m5.pdb	116	5.97	4.05	0.22	-2.45	-52.085	-4.4386	22.84	0.37	35.42	Wrong
T0868D1	T0868TS183_1-D1	T0868D1_s183m1.pdb	116	15.57	-7.54	-0.83	-2.87	-87.111	-4.9982	37.07	0.45	54.11	Wrong
T0868D1	T0868TS183_2-D1	T0868D1_s183m2.pdb	116	2.61	-18.61	-1.86	-3.75	-115.909	-5.0157	45.04	0.5	64.84	Wrong
T0868D1	T0868TS183_3-D1	T0868D1_s183m3.pdb	116	11.94	-1.45	-0.79	-2.79	-57.295	-4.8729	48.92	0.53	68.23	Wrong
T0868D1	T0868TS183_4-D1	T0868D1_s183m4.pdb	116	12.07	-4.77	-0.7	-2.73	-103.207	-5.0781	39.87	0.53	52.72	Wrong
T0868D1	T0868TS183_5-D1	T0868D1_s183m5.pdb	116	7.44	-8.63	-1.22	-2.81	-104.644	-5.2397	34.27	0.45	56.08	Wrong
T0868D1	T0868TS188_1-D1	T0868D1_s188m1.pdb	116	21.92	13.99	-0.69	-1.5	-19.541	-3.6911	50	0.58	68.96	Wrong
T0868D1	T0868TS188_2-D1	T0868D1_s188m2.pdb	116	-9.07	-11.71	-1.95	-3.32	-38.472	-4.6143	45.69	0.54	51.08	Wrong
T0868D1	T0868TS188_3-D1	T0868D1_s188m3.pdb	116	7.48	6.75	-0.91	-1.71	-8.996	-3.6921	31.9	0.44	48.67	Wrong
T0868D1	T0868TS188_4-D1	T0868D1_s188m4.pdb	116	16.04	4.92	0.01	-1.91	-28.076	-4.0032	37.93	0.52	40.86	Wrong
T0868D1	T0868TS188_5-D1	T0868D1_s188m5.pdb	116	31.51	16.35	-0.17	-1.43	-21.515	-3.9639	38.15	0.48	55.42	Wrong
T0868D1	T0868TS192_1-D1	T0868D1_s192m1.pdb	116	14.33	16.3	0.21	-0.85	33.172	-3.9408	17.24	0.29	22.74	Wrong
T0868D1	T0868TS203_1-D1	T0868D1_s203m1.pdb	116	7.44	-8.63	-1.35	-3.15	-104.644	-5.2397	34.27	0.45	56.08	Wrong
T0868D1	T0868TS203_2-D1	T0868D1_s203m2.pdb	116	11.14	-13.96	-0.48	-3.63	-132.833	-5.4105	52.59	0.54	73.27	Wrong
T0868D1	T0868TS203_3-D1	T0868D1_s203m3.pdb	116	12.14	-5.8	-0.99	-2.72	-131.817	-5.2227	76.51	0.81	90.6	Near-native
T0868D1	T0868TS203_4-D1	T0868D1_s203m4.pdb	116	12.07	-4.77	-0.83	-3.38	-103.207	-5.0781	39.87	0.53	52.72	Wrong
T0868D1	T0868TS203_5-D1	T0868D1_s203m5.pdb	116	13.94	-14.68	-2.05	-3.62	-88.986	-4.7646	57.97	0.64	80.27	Wrong
T0868D1	T0868TS207_1-D1	T0868D1_s207m1.pdb	116	15.37	0.04	-1.24	-2.07	-86.325	-4.8663	25.43	0.29	34.18	Wrong
T0868D1	T0868TS207_2-D1	T0868D1_s207m2.pdb	116	-8.09	-17.63	-2.97	-4.18	-85.454	-4.9041	30.39	0.4	46.29	Wrong
T0868D1	T0868TS207_3-D1	T0868D1_s207m3.pdb	116	-1.2	0.23	-1.22	-2.21	-87.106	-5.0404	28.88	0.34	44.07	Wrong
T0868D1	T0868TS207_4-D1	T0868D1_s207m4.pdb	116	0.63	-18.28	-1.74	-3.85	-81.717	-4.4373	46.12	0.53	65.57	Wrong
T0868D1	T0868TS207_5-D1	T0868D1_s207m5.pdb	116	10.1	-0.46	-0.88	-2.01	-68.691	-5.0926	43.1	0.47	40.54	Wrong
T0868D1	T0868TS213_1-D1	T0868D1_s213m1.pdb	116	8.51	-7.94	-1.05	-2.96	-131.663	-5.2063	76.72	0.81	90.56	Near-native
T0868D1	T0868TS213_2-D1	T0868D1_s213m2.pdb	116	-1.64	-11.66	-1.27	-3.32	-113.038	-5.1291	52.16	0.56	75.55	Wrong
T0868D1	T0868TS213_3-D1	T0868D1_s213m3.pdb	116	8.25	-14.65	-0.44	-3.41	-136.799	-5.4213	52.16	0.54	73.31	Wrong
T0868D1	T0868TS213_4-D1	T0868D1_s213m4.pdb	116	12.17	-6.2	-0.45	-2.9	-106.064	-5.2845	34.48	0.45	56.45	Wrong
T0868D1	T0868TS213_5-D1	T0868D1_s213m5.pdb	116	8.34	-8.37	-0.52	-4.32	-135.134	-5.1768	35.99	0.43	49.27	Wrong
T0868D1	T0868TS220_1-D1	T0868D1_s220m1.pdb	116	7.58	-16.51	-0.99	-3.63	-112.529	-5.3931	54.96	0.61	75.6	Wrong
T0868D1	T0868TS220_2-D1	T0868D1_s220m2.pdb	116	10.46	-16.28	-0.59	-3.57	-97.388	-5.3609	50.86	0.6	74.74	Wrong
T0868D1	T0868TS220_3-D1	T0868D1_s220m3.pdb	116	-7.63	-9.76	-1.59	-3.45	-79.967	-5.5199	46.55	0.55	60.24	Wrong
T0868D1	T0868TS220_4-D1	T0868D1_s220m4.pdb	116	-5.33	-6.19	-1.84	-3.2	-64.78	-5.8469	45.47	0.58	50.17	Wrong
T0868D1	T0868TS220_5-D1	T0868D1_s220m5.pdb	116	-11.88	-19.12	-1.39	-3.66	-107.337	-5.5651	45.91	0.56	63.78	Wrong
T0868D1	T0868TS229_1-D1	T0868D1_s229m1.pdb	116	5.66	11.13	-0.42	-1.12	-5.876	-2.2725	18.53	0.28	24.1	Wrong
T0868D1	T0868TS229_2-D1	T0868D1_s229m2.pdb	116	2.15	12.9	-0.81	-0.55	-48.126	-2.2756	17.03	0.25	26.14	Wrong
T0868D1	T0868TS229_3-D1	T0868D1_s229m3.pdb	116	-2.99	7.99	-0.25	-1.36	54.417	-2.0806	15.95	0.24	18.88	Wrong
T0868D1	T0868TS229_4-D1	T0868D1_s229m4.pdb	116	12.25	12.7	0.12	-0.77	21.929	-1.9718	16.81	0.3	26.85	Wrong
T0868D1	T0868TS229_5-D1	T0868D1_s229m5.pdb	116	2.18	14.27	-0.97	-0.34	-7.559	-2.251	14.87	0.24	22.19	Wrong
T0868D1	T0868TS232_1-D1	T0868D1_s232m1.pdb	116	7.58	-16.51	-0.82	-3.92	-112.529	-5.3931	54.96	0.61	75.6	Wrong
T0868D1	T0868TS232_2-D1	T0868D1_s232m2.pdb	116	19.54	-0.04	-0.12	-2.64	-28.655	-3.9038	50.43	0.6	71.61	Wrong
T0868D1	T0868TS232_3-D1	T0868D1_s232m3.pdb	116	16.07	-7.96	-0.82	-3.42	-29.193	-4.2766	50.22	0.58	75.05	Wrong
T0868D1	T0868TS232_4-D1	T0868D1_s232m4.pdb	116	16.07	-7.96	-0.98	-3.15	-29.193	-4.2766	50.22	0.58	75.05	Wrong
T0868D1	T0868TS232_5-D1	T0868D1_s232m5.pdb	116	12.14	-5.8	-0.9	-3.09	-131.817	-5.2227	76.51	0.81	90.6	Near-native
T0868D1	T0868TS236_1-D1	T0868D1_s236m1.pdb	116	2.53	-4.44	-0.77	-3.19	-120.715	-4.5578	32.33	0.35	42.04	Wrong
T0868D1	T0868TS236_2-D1	T0868D1_s236m2.pdb	116	8.95	-11.73	-0.92	-3.43	-110.111	-4.8479	28.66	0.38	41.07	Wrong
T0868D1	T0868TS236_3-D1	T0868D1_s236m3.pdb	116	9.2	-9.09	-0.98	-3.32	-108.661	-4.4159	38.36	0.48	56.33	Wrong
T0868D1	T0868TS236_4-D1	T0868D1_s236m4.pdb	116	3.08	-18.98	-0.81	-4.44	-132.404	-4.9243	29.31	0.37	39.34	Wrong
T0868D1	T0868TS236_5-D1	T0868D1_s236m5.pdb	116	4.9	-6.16	-0.64	-2.71	-97.414	-4.7148	28.88	0.32	42.25	Wrong
T0868D1	T0868TS239_1-D1	T0868D1_s239m1.pdb	116	25.09	-6.89	-0.32	-2.99	-95.811	-4.452	58.84	0.65	77.02	Wrong
T0868D1	T0868TS239_2-D1	T0868D1_s239m2.pdb	116	-7.17	-14.26	-1.34	-3.66	-123.369	-4.9634	58.62	0.64	79.01	Wrong
T0868D1	T0868TS239_3-D1	T0868D1_s239m3.pdb	116	-7.17	-14.26	-1.17	-3.32	-123.369	-4.9634	58.62	0.64	79.01	Wrong
T0868D1	T0868TS239_4-D1	T0868D1_s239m4.pdb	116	5.8	-7.8	-1.28	-3.33	-131.547	-4.865	77.16	0.81	90.53	Near-native
T0868D1	T0868TS239_5-D1	T0868D1_s239m5.pdb	116	8.86	-7.13	-0.71	-3.05	-133.582	-5.0205	78.02	0.82	90.72	Near-native
T0868D1	T0868TS243_1-D1	T0868D1_s243m1.pdb	116	4.8	-11.14	-1.02	-3.23	-146.618	-5.5531	79.53	0.83	91.77	Near-native
T0868D1	T0868TS243_2-D1	T0868D1_s243m2.pdb	116	-2.16	-12.64	-1.48	-3.12	-147.285	-5.53	80.6	0.83	91.95	Near-native
T0868D1	T0868TS243_3-D1	T0868D1_s243m3.pdb	116	-1.1	-12.77	-1.55	-3.13	-149.792	-5.5264	79.09	0.83	91.84	Near-native
T0868D1	T0868TS243_4-D1	T0868D1_s243m4.pdb	116	-2.03	-11.66	-1.48	-3.12	-146.617	-5.5824	79.53	0.83	92.16	Near-native
T0868D1	T0868TS243_5-D1	T0868D1_s243m5.pdb	116	3.59	-12.98	-1.15	-3.32	-148.432	-5.5116	80.39	0.83	91.86	Near-native
T0868D1	T0868TS247_1-D1	T0868D1_s247m1.pdb	116	12.14	-5.8	-1.05	-2.88	-131.817	-5.2227	76.51	0.81	90.6	Near-native
T0868D1	T0868TS247_2-D1	T0868D1_s247m2.pdb	116	11.14	-13.96	-0.56	-3.25	-132.833	-5.4105	52.59	0.54	73.27	Wrong
T0868D1	T0868TS247_3-D1	T0868D1_s247m3.pdb	116	1.51	-11.44	-2.05	-3.53	-144.753	-5.3382	71.77	0.77	87.96	Near-native
T0868D1	T0868TS247_4-D1	T0868D1_s247m4.pdb	116	-2.1	-11.49	-1.26	-3.17	-116.495	-5.1373	52.37	0.57	75.56	Wrong
T0868D1	T0868TS247_5-D1	T0868D1_s247m5.pdb	116	8.81	-7.91	-0.57	-2.92	-135.194	-5.1802	36.21	0.43	49.3	Wrong
T0868D1	T0868TS250_1-D1	T0868D1_s250m1.pdb	116	12.75	22.1	-0.86	-0.84	-11.082	-4.4091	37.28	0.52	37.49	Wrong
T0868D1	T0868TS250_2-D1	T0868D1_s250m2.pdb	116	9	10.13	-1.22	-1.61	-22.888	-4.547	38.79	0.5	37.7	Wrong
T0868D1	T0868TS250_3-D1	T0868D1_s250m3.pdb	116	-3.76	7.77	-1.66	-1.99	-13.519	-4.5384	38.15	0.47	39.32	Wrong
T0868D1	T0868TS250_4-D1	T0868D1_s250m4.pdb	116	5.21	7.97	-1.13	-1.67	-18.531	-4.5878	37.93	0.49	39.54	Wrong
T0868D1	T0868TS250_5-D1	T0868D1_s250m5.pdb	116	13.67	15.47	-0.9	-1.61	-11.622	-4.4776	38.15	0.47	36.45	Wrong
T0868D1	T0868TS251_1-D1	T0868D1_s251m1.pdb	116	5.65	37.24	-1.04	0.25	-39.853	-4.4289	22.84	0.3	28.46	Wrong
T0868D1	T0868TS251_2-D1	T0868D1_s251m2.pdb	116	5.92	27.48	-0.85	-0.36	-52.559	-4.5215	21.98	0.29	28.09	Wrong
T0868D1	T0868TS251_3-D1	T0868D1_s251m3.pdb	116	18.44	21.38	0.18	-0.82	-57.647	-4.5819	30.17	0.4	40.74	Wrong
T0868D1	T0868TS251_4-D1	T0868D1_s251m4.pdb	116	-14.07	13.42	-1.62	-1.22	-57.073	-5.0808	21.98	0.27	27.74	Wrong
T0868D1	T0868TS251_5-D1	T0868D1_s251m5.pdb	116	-0.79	6.88	-1.01	-1.94	-26.767	-3.582	38.36	0.58	42.33	Wrong
T0868D1	T0868TS252_1-D1	T0868D1_s252m1.pdb	116	4.43	-2.86	-1.43	-2.99	-138.518	-4.9848	60.99	0.69	84.58	Wrong
T0868D1	T0868TS252_2-D1	T0868D1_s252m2.pdb	116	4.43	-2.86	-1.35	-2.68	-138.518	-4.9848	60.99	0.69	84.58	Wrong
T0868D1	T0868TS252_3-D1	T0868D1_s252m3.pdb	116	-2.75	-13.33	-0.85	-3.34	-123.809	-5.2732	57.76	0.64	78.69	Wrong
T0868D1	T0868TS252_4-D1	T0868D1_s252m4.pdb	116	-2.75	-13.33	-0.88	-3.61	-123.809	-5.2732	57.76	0.64	78.69	Wrong
T0868D1	T0868TS252_5-D1	T0868D1_s252m5.pdb	116	0.63	-6.41	-1.66	-2.85	-123.225	-5.0911	60.78	0.67	81.08	Wrong
T0868D1	T0868TS258_1-D1	T0868D1_s258m1.pdb	116	14.14	1.62	-0.25	-2.16	-40.633	-4.2935	30.17	0.47	40.07	Wrong
T0868D1	T0868TS258_2-D1	T0868D1_s258m2.pdb	116	16.65	1.3	-0.47	-2.43	-35.692	-4.2479	29.74	0.47	40.28	Wrong
T0868D1	T0868TS258_3-D1	T0868D1_s258m3.pdb	116	16.18	1.42	-0.72	-2.63	-44.936	-4.1476	29.74	0.46	40.23	Wrong
T0868D1	T0868TS258_4-D1	T0868D1_s258m4.pdb	116	23.96	7.39	-0.06	-1.96	-23.255	-3.9499	29.74	0.46	39.58	Wrong
T0868D1	T0868TS258_5-D1	T0868D1_s258m5.pdb	116	17.24	0.91	-0.31	-2.46	-36.28	-4.1793	29.96	0.47	39.26	Wrong
T0868D1	T0868TS270_1-D1	T0868D1_s270m1.pdb	116	8.25	-14.65	-0.5	-3.63	-136.799	-5.4213	52.16	0.54	73.31	Wrong
T0868D1	T0868TS270_2-D1	T0868D1_s270m2.pdb	116	6.56	-7.57	-1.33	-2.97	-79.422	-5.0377	49.78	0.52	69.17	Wrong
T0868D1	T0868TS270_3-D1	T0868D1_s270m3.pdb	116	-1.64	-11.66	-1.1	-3.38	-113.038	-5.1291	52.16	0.56	75.55	Wrong
T0868D1	T0868TS270_4-D1	T0868D1_s270m4.pdb	116	8.34	-8.37	-0.72	-3.02	-135.134	-5.1768	35.99	0.43	49.27	Wrong
T0868D1	T0868TS270_5-D1	T0868D1_s270m5.pdb	116	20.07	3.1	-0.44	-2.24	-29.506	-4.2353	47.41	0.56	63.58	Wrong
T0868D1	T0868TS275_1-D1	T0868D1_s275m1.pdb	116	19.18	5.39	-0.03	-1.82	-22.476	-4.7546	29.74	0.34	38.7	Wrong
T0868D1	T0868TS275_2-D1	T0868D1_s275m2.pdb	116	27.23	13.12	0.56	-1.33	4.872	-4.3598	30.82	0.35	42.6	Wrong
T0868D1	T0868TS275_3-D1	T0868D1_s275m3.pdb	116	15.72	-0.36	-0.38	-2.39	-23.684	-4.6659	27.8	0.31	40.16	Wrong
T0868D1	T0868TS275_4-D1	T0868D1_s275m4.pdb	116	12.97	22.66	-0.44	-0.25	-27.07	-3.8742	33.19	0.37	46.5	Wrong
T0868D1	T0868TS275_5-D1	T0868D1_s275m5.pdb	116	20.03	25.35	-0.06	-0.2	-23.085	-4.0673	30.82	0.32	43.41	Wrong
T0868D1	T0868TS282_1-D1	T0868D1_s282m1.pdb	116	6.81	-7.2	-0.82	-2.7	-108.707	-5.5242	37.28	0.41	56.06	Wrong
T0868D1	T0868TS282_2-D1	T0868D1_s282m2.pdb	116	2.36	-5.16	-0.31	-2.38	-133.061	-5.8418	39.01	0.39	60.45	Wrong
T0868D1	T0868TS282_3-D1	T0868D1_s282m3.pdb	116	11.49	-1.83	-0.16	-2.48	-146.787	-5.6604	31.25	0.32	45.98	Wrong
T0868D1	T0868TS282_4-D1	T0868D1_s282m4.pdb	116	1.28	-4.66	-1.46	-2.9	-110.255	-5.2404	42.03	0.5	51.99	Wrong
T0868D1	T0868TS282_5-D1	T0868D1_s282m5.pdb	116	1.49	-8.34	-1.18	-3.02	-132.984	-5.1128	53.88	0.59	72.73	Wrong
T0868D1	T0868TS287_1-D1	T0868D1_s287m1.pdb	116	8.95	-11.73	-0.86	-3.42	-110.111	-4.8479	28.66	0.38	41.07	Wrong
T0868D1	T0868TS287_2-D1	T0868D1_s287m2.pdb	116	1.52	-4.88	-0.4	-2.71	-119.647	-4.6321	32.54	0.35	42.12	Wrong
T0868D1	T0868TS287_3-D1	T0868D1_s287m3.pdb	116	10.44	-4.18	-0.63	-2.82	-112.63	-4.4245	29.53	0.29	47.7	Wrong
T0868D1	T0868TS287_4-D1	T0868D1_s287m4.pdb	116	9.53	4.88	-0.36	-1.85	-108.222	-4.9483	30.6	0.32	41.49	Wrong
T0868D1	T0868TS287_5-D1	T0868D1_s287m5.pdb	116	3.45	-9.74	-1.07	-2.8	-118.881	-4.8961	28.66	0.38	40.83	Wrong
T0868D1	T0868TS302_1-D1	T0868D1_s302m1.pdb	116	-1.64	-11.66	-1.32	-3.51	-113.038	-5.1291	52.16	0.56	75.55	Wrong
T0868D1	T0868TS302_2-D1	T0868D1_s302m2.pdb	116	8.25	-14.65	-0.64	-4	-136.799	-5.4213	52.16	0.54	73.31	Wrong
T0868D1	T0868TS302_3-D1	T0868D1_s302m3.pdb	116	10.02	-9.93	-1.42	-3.66	-124.728	-5.2051	49.78	0.56	69.97	Wrong
T0868D1	T0868TS302_4-D1	T0868D1_s302m4.pdb	116	12.17	-6.2	-0.35	-2.49	-106.064	-5.2845	34.48	0.45	56.45	Wrong
T0868D1	T0868TS302_5-D1	T0868D1_s302m5.pdb	116	3.47	-11.7	-1.72	-3.46	-143.63	-5.3387	71.34	0.77	87.97	Near-native
T0868D1	T0868TS303_1-D1	T0868D1_s303m1.pdb	116	4.39	-7.41	-1.12	-3.05	-128.479	-5.2391	77.8	0.81	90.72	Near-native
T0868D1	T0868TS303_2-D1	T0868D1_s303m2.pdb	116	-0.69	-8.84	-1.84	-3.29	-111.537	-5.1929	52.59	0.56	75.74	Wrong
T0868D1	T0868TS303_3-D1	T0868D1_s303m3.pdb	116	-1.99	-17.42	-0.71	-4.25	-114.859	-5.4015	55.17	0.61	75.72	Wrong
T0868D1	T0868TS303_4-D1	T0868D1_s303m4.pdb	116	11	-4.63	-0.93	-3.11	-81.315	-4.973	50.43	0.53	69.52	Wrong
T0868D1	T0868TS303_5-D1	T0868D1_s303m5.pdb	116	3.71	-13.52	-1.66	-3.11	-141.341	-5.2895	72.41	0.78	88.28	Near-native
T0868D1	T0868TS313_1-D1	T0868D1_s313m1.pdb	116	17.35	16.55	-0.99	-1.49	-8.191	-3.9025	43.97	0.51	46.16	Wrong
T0868D1	T0868TS313_2-D1	T0868D1_s313m2.pdb	116	17.54	17.03	-1.14	-1.14	-7.368	-3.8685	43.97	0.52	46.14	Wrong
T0868D1	T0868TS313_3-D1	T0868D1_s313m3.pdb	116	15.56	18.67	-1.01	-1.32	-3.531	-3.8421	43.97	0.52	46.14	Wrong
T0868D1	T0868TS313_4-D1	T0868D1_s313m4.pdb	116	16.35	19.47	-0.99	-1.33	-6.746	-3.8618	43.75	0.52	46.22	Wrong
T0868D1	T0868TS313_5-D1	T0868D1_s313m5.pdb	116	15.98	18.44	-1.11	-1.29	-6.763	-3.8374	43.97	0.52	46.52	Wrong
T0868D1	T0868TS320_1-D1	T0868D1_s320m1.pdb	116	13.94	-14.68	-1.65	-3.99	-88.986	-4.7646	57.97	0.64	80.27	Wrong
T0868D1	T0868TS320_2-D1	T0868D1_s320m2.pdb	116	7.58	-16.51	-0.75	-3.72	-112.529	-5.3931	54.96	0.61	75.6	Wrong
T0868D1	T0868TS320_3-D1	T0868D1_s320m3.pdb	116	12.98	-1.56	-1.1	-2.44	-65.983	-4.5381	50	0.59	74	Wrong
T0868D1	T0868TS320_4-D1	T0868D1_s320m4.pdb	116	1.51	-11.44	-1.64	-3.23	-144.753	-5.3382	71.77	0.77	87.96	Near-native
T0868D1	T0868TS320_5-D1	T0868D1_s320m5.pdb	116	13.82	4.03	-0.56	-1.92	-29.181	-3.5525	46.98	0.54	63.46	Wrong
T0868D1	T0868TS324_1-D1	T0868D1_s324m1.pdb	116	9.57	-0.78	-1.05	-2.34	-101.006	-4.6135	40.3	0.54	53.17	Wrong
T0868D1	T0868TS324_2-D1	T0868D1_s324m2.pdb	116	5.34	-4.21	-1.21	-2.76	-107.617	-4.9166	34.27	0.45	56.25	Wrong
T0868D1	T0868TS324_3-D1	T0868D1_s324m3.pdb	116	-1.84	-9.69	-1.29	-3.42	-105.535	-4.7698	52.59	0.56	75.75	Wrong
T0868D1	T0868TS324_4-D1	T0868D1_s324m4.pdb	116	4.08	-4.53	-1.3	-2.65	-70.728	-4.6498	50.43	0.54	70.13	Wrong
T0868D1	T0868TS324_5-D1	T0868D1_s324m5.pdb	116	11.58	-6.77	-1.11	-3.04	-127.449	-4.898	76.08	0.8	90.79	Near-native
T0868D1	T0868TS325_1-D1	T0868D1_s325m1.pdb	116	-7.31	-14.55	-1.23	-4.1	-125.384	-5.0433	67.24	0.75	84.58	Near-native
T0868D1	T0868TS325_2-D1	T0868D1_s325m2.pdb	116	3.97	-12.51	-1.78	-2.92	-115.338	-4.6375	63.79	0.69	76.53	Wrong
T0868D1	T0868TS325_3-D1	T0868D1_s325m3.pdb	116	-2.04	-9.5	-1.56	-3.81	-140.514	-5.4559	45.91	0.53	67.99	Wrong
T0868D1	T0868TS325_4-D1	T0868D1_s325m4.pdb	116	3.65	-9.72	-1.02	-3.01	-150.295	-5.1202	68.97	0.75	82.78	Near-native
T0868D1	T0868TS325_5-D1	T0868D1_s325m5.pdb	116	1.85	-7.61	-1.19	-3.63	-138.89	-4.6978	69.61	0.75	82.83	Near-native
T0868D1	T0868TS330_1-D1	T0868D1_s330m1.pdb	116	11.73	-2.46	-0.71	-2.59	-77.996	-4.954	26.08	0.33	33.76	Wrong
T0868D1	T0868TS330_2-D1	T0868D1_s330m2.pdb	116	-9.99	-15.15	-2.15	-3.73	-140.572	-5.5916	86.64	0.9	92.26	Near-native
T0868D1	T0868TS330_3-D1	T0868D1_s330m3.pdb	116	-2.89	-13.63	-1.71	-3.59	-99.334	-5.3505	54.53	0.61	68.97	Wrong
T0868D1	T0868TS330_4-D1	T0868D1_s330m4.pdb	116	5.32	5.28	-2.05	-2.23	-91.046	-4.7993	25	0.36	33.63	Wrong
T0868D1	T0868TS330_5-D1	T0868D1_s330m5.pdb	116	11.09	-2.96	-1.09	-2.86	-92.62	-5.109	40.95	0.5	58.41	Wrong
T0868D1	T0868TS342_1-D1	T0868D1_s342m1.pdb	116	16.07	-7.96	-0.98	-2.63	-29.193	-4.2766	50.22	0.58	75.05	Wrong
T0868D1	T0868TS345_1-D1	T0868D1_s345m1.pdb	116	9.47	-11.6	-1.63	-3.69	-119.476	-4.9667	49.78	0.56	70.02	Wrong
T0868D1	T0868TS345_2-D1	T0868D1_s345m2.pdb	116	14.44	4.51	-0.62	-2.28	-95.778	-3.9177	43.1	0.54	58.4	Wrong
T0868D1	T0868TS345_3-D1	T0868D1_s345m3.pdb	116	-12.14	-15.99	-1.15	-3.66	-145.249	-5.1039	43.1	0.53	63.64	Wrong
T0868D1	T0868TS345_4-D1	T0868D1_s345m4.pdb	116	21.53	13.81	0.1	-1.08	-39.577	-4.5049	25.86	0.38	41.18	Wrong
T0868D1	T0868TS345_5-D1	T0868D1_s345m5.pdb	116	3.55	-14.77	-1.73	-3.28	-40.985	-5.6147	44.61	0.51	44.51	Wrong
T0868D1	T0868TS349_1-D1	T0868D1_s349m1.pdb	116	15.96	23.8	-0.67	-1.14	45.277	-2.9987	42.24	0.51	45.89	Wrong
T0868D1	T0868TS356_1-D1	T0868D1_s356m1.pdb	116	17.91	28.5	-0.39	-0.44	61.763	-3.0641	14.65	0.58	22.88	Wrong
T0868D1	T0868TS356_2-D1	T0868D1_s356m2.pdb	116	11.18	28.14	-0.83	-0.54	67.405	-3.016	14.87	0.58	21.89	Wrong
T0868D1	T0868TS356_3-D1	T0868D1_s356m3.pdb	116	5.68	24.71	-0.92	-0.59	62.329	-3.0483	14.65	0.59	22.5	Wrong
T0868D1	T0868TS356_4-D1	T0868D1_s356m4.pdb	116	22.81	32.62	-0.3	-0.02	91.086	-3.1321	16.38	0.56	24.18	Wrong
T0868D1	T0868TS356_5-D1	T0868D1_s356m5.pdb	116	17.53	35.83	-0.59	0.18	73.63	-3.1353	14.65	0.57	23.81	Wrong
T0868D1	T0868TS357_1-D1	T0868D1_s357m1.pdb	116	6.08	3.92	-1.55	-1.45	-14.817	-4.464	37.5	0.42	35.8	Wrong
T0868D1	T0868TS357_2-D1	T0868D1_s357m2.pdb	116	3.23	0.69	-1.49	-2.21	-5.976	-4.6026	38.79	0.44	35.58	Wrong
T0868D1	T0868TS357_3-D1	T0868D1_s357m3.pdb	116	-3.68	3.49	-2.1	-2.07	-14.056	-4.1203	38.15	0.43	34.72	Wrong
T0868D1	T0868TS357_4-D1	T0868D1_s357m4.pdb	116	-2.06	-0.28	-1.8	-1.7	-12.03	-3.7807	37.72	0.43	35.72	Wrong
T0868D1	T0868TS357_5-D1	T0868D1_s357m5.pdb	116	2.52	-1.51	-1.6	-2.51	-20.597	-4.5124	37.93	0.43	35.7	Wrong
T0868D1	T0868TS363_1-D1	T0868D1_s363m1.pdb	116	7.56	-9	-1.44	-3.33	-81.905	-4.8172	49.78	0.52	69.82	Wrong
T0868D1	T0868TS363_2-D1	T0868D1_s363m2.pdb	116	7.44	-8.63	-1.3	-3.17	-104.644	-5.2397	34.27	0.45	56.08	Wrong
T0868D1	T0868TS363_3-D1	T0868D1_s363m3.pdb	116	7.58	-16.51	-0.69	-3.77	-112.529	-5.3931	54.96	0.61	75.6	Wrong
T0868D1	T0868TS363_4-D1	T0868D1_s363m4.pdb	116	11.94	-1.45	-0.92	-2.86	-57.295	-4.8729	48.92	0.53	68.23	Wrong
T0868D1	T0868TS363_5-D1	T0868D1_s363m5.pdb	116	11.14	-13.96	-0.42	-4.16	-132.833	-5.4105	52.59	0.54	73.27	Wrong
T0868D1	T0868TS380_1-D1	T0868D1_s380m1.pdb	116	5.51	0.78	-1.04	-1.92	-54.162	-4.3553	37.72	0.51	41.15	Wrong
T0868D1	T0868TS380_2-D1	T0868D1_s380m2.pdb	116	15.05	16.5	0.14	-1.31	-23.285	-4.1521	29.74	0.44	38.36	Wrong
T0868D1	T0868TS380_3-D1	T0868D1_s380m3.pdb	116	25.17	20.67	-0.11	-0.87	-3.512	-3.7508	30.39	0.46	39.44	Wrong
T0868D1	T0868TS380_4-D1	T0868D1_s380m4.pdb	116	16.23	-4.58	-0.42	-2.97	-62.854	-4.9569	25	0.34	39.76	Wrong
T0868D1	T0868TS380_5-D1	T0868D1_s380m5.pdb	116	35.17	11.34	-0.45	-1.36	-14.442	-3.6461	33.84	0.48	49.04	Wrong
T0868D1	T0868TS382_1-D1	T0868D1_s382m1.pdb	116	13.04	37.76	-0.18	-0.76	-31.792	-2.6129	18.97	0.3	29.14	Wrong
T0868D1	T0868TS382_2-D1	T0868D1_s382m2.pdb	116	10.13	39.86	0.21	-0.63	-43.252	-2.5057	18.53	0.3	29.79	Wrong
T0868D1	T0868TS382_3-D1	T0868D1_s382m3.pdb	116	5.57	43.91	-0.38	-0.29	-21.871	-2.7638	20.91	0.3	31.39	Wrong
T0868D1	T0868TS382_4-D1	T0868D1_s382m4.pdb	116	0.5	38.03	-0.53	-0.86	-31.214	-2.4896	20.04	0.31	28.75	Wrong
T0868D1	T0868TS382_5-D1	T0868D1_s382m5.pdb	116	13.4	35.79	-0.12	-1.09	-21.933	-2.4989	18.97	0.31	29.64	Wrong
T0868D1	T0868TS384_1-D1	T0868D1_s384m1.pdb	116	-4.61	-12.15	-1.36	-3.71	-144.542	-5.3757	77.8	0.82	90.92	Near-native
T0868D1	T0868TS384_2-D1	T0868D1_s384m2.pdb	116	13.35	-14.05	-0.58	-3.97	-135.425	-5.599	53.02	0.55	73.37	Wrong
T0868D1	T0868TS384_3-D1	T0868D1_s384m3.pdb	116	0.52	-15.02	-1.66	-3.39	-145.73	-5.4717	72.2	0.77	87.83	Near-native
T0868D1	T0868TS384_4-D1	T0868D1_s384m4.pdb	116	-5.86	-12.94	-2.13	-3.4	-110.37	-5.3361	52.8	0.57	75.78	Wrong
T0868D1	T0868TS384_5-D1	T0868D1_s384m5.pdb	116	-10.83	-17.34	-1.97	-4.03	-145.571	-5.5722	42.89	0.52	63.8	Wrong
T0868D1	T0868TS393_1-D1	T0868D1_s393m1.pdb	116	6.13	-11.54	-0.94	-3.38	-139.444	-5.1346	76.72	0.81	90.41	Near-native
T0868D1	T0868TS393_2-D1	T0868D1_s393m2.pdb	116	6.93	-8.37	-1	-2.92	-90.358	-4.9267	50.65	0.53	68.91	Wrong
T0868D1	T0868TS393_3-D1	T0868D1_s393m3.pdb	116	7.08	-21.78	-0.43	-4.38	-112.473	-5.2882	54.31	0.61	75.69	Wrong
T0868D1	T0868TS393_4-D1	T0868D1_s393m4.pdb	116	4.7	-21.83	-1.65	-4.01	-101.678	-5.1367	51.29	0.6	74.57	Wrong
T0868D1	T0868TS393_5-D1	T0868D1_s393m5.pdb	116	0.44	-9.98	-1.17	-3.52	-107.163	-5.1919	34.27	0.45	56.33	Wrong
T0868D1	T0868TS396_1-D1	T0868D1_s396m1.pdb	116	7.72	-9.14	-1.52	-3.41	-80.662	-4.7536	49.78	0.52	69.73	Wrong
T0868D1	T0868TS396_2-D1	T0868D1_s396m2.pdb	116	17.02	-6.95	-0.81	-2.54	-86.049	-4.9501	37.07	0.45	54.19	Wrong
T0868D1	T0868TS396_3-D1	T0868D1_s396m3.pdb	116	17.25	-9.56	-1.37	-3.54	-97.504	-4.8645	58.84	0.65	76.25	Wrong
T0868D1	T0868TS396_4-D1	T0868D1_s396m4.pdb	116	12.8	-1.51	-1.07	-2.74	-57.517	-4.7933	48.92	0.53	68.16	Wrong
T0868D1	T0868TS396_5-D1	T0868D1_s396m5.pdb	116	1.79	-15.23	-1.46	-3.36	-112.097	-4.9553	44.18	0.52	66.24	Wrong
T0868D1	T0868TS399_1-D1	T0868D1_s399m1.pdb	116	3.54	25.62	-0.91	0.37	-30.724	-3.5739	21.98	0.25	31.83	Wrong
T0868D1	T0868TS399_2-D1	T0868D1_s399m2.pdb	116	3.54	25.62	-0.97	0.31	-30.613	-3.5738	21.98	0.25	31.83	Wrong
T0868D1	T0868TS399_3-D1	T0868D1_s399m3.pdb	116	4.08	25.57	-1.15	0.19	-31.114	-3.5738	21.98	0.25	31.83	Wrong
T0868D1	T0868TS399_4-D1	T0868D1_s399m4.pdb	116	4.07	25.59	-1.07	0.39	-31.043	-3.5741	21.98	0.25	31.83	Wrong
T0868D1	T0868TS399_5-D1	T0868D1_s399m5.pdb	116	5.1	25.71	-0.83	0.34	-31.829	-3.5794	21.98	0.28	31.42	Wrong
T0868D1	T0868TS405_1-D1	T0868D1_s405m1.pdb	116	3.45	-7.36	-1.14	-2.86	-55.506	-4.3357	32.76	0.44	48.26	Wrong
T0868D1	T0868TS405_2-D1	T0868D1_s405m2.pdb	116	10.84	0.63	-0.57	-2.24	-36.67	-3.6486	63.15	0.72	78.26	Wrong
T0868D1	T0868TS405_3-D1	T0868D1_s405m3.pdb	116	-5.53	-4.2	-1.55	-3	-20.189	-3.892	40.95	0.54	45.16	Wrong
T0868D1	T0868TS405_4-D1	T0868D1_s405m4.pdb	116	18.25	6.04	-0.53	-2.21	-15.813	-3.5986	47.63	0.6	67.56	Wrong
T0868D1	T0868TS405_5-D1	T0868D1_s405m5.pdb	116	18.25	6.04	-0.44	-2.02	-15.813	-3.5986	47.63	0.6	67.56	Wrong
T0868D1	T0868TS407_1-D1	T0868D1_s407m1.pdb	116	24.99	34.09	0.07	-0.89	-12.804	-2.8655	29.74	0.39	46.97	Wrong
T0868D1	T0868TS407_2-D1	T0868D1_s407m2.pdb	116	14.93	20.72	-0.62	-0.46	-20.36	-4.2008	35.56	0.43	47.48	Wrong
T0868D1	T0868TS407_3-D1	T0868D1_s407m3.pdb	116	8.17	16.44	-0.4	-0.67	-46.018	-4.2472	35.34	0.42	47.85	Wrong
T0868D1	T0868TS407_4-D1	T0868D1_s407m4.pdb	116	11.7	12.54	-0.27	-1.27	-32.39	-4.1197	36.21	0.42	47.39	Wrong
T0868D1	T0868TS407_5-D1	T0868D1_s407m5.pdb	116	-2.02	6.91	-1.28	-1.5	-64.45	-4.3319	33.84	0.37	45.72	Wrong
T0868D1	T0868TS411_1-D1	T0868D1_s411m1.pdb	116	0.71	-14.77	-2.26	-3.16	-101.098	-4.8645	57.33	0.67	80.29	Wrong
T0868D1	T0868TS411_2-D1	T0868D1_s411m2.pdb	116	3.86	-10.65	-1.64	-3.9	-88.622	-4.8849	59.27	0.68	79.26	Wrong
T0868D1	T0868TS411_3-D1	T0868D1_s411m3.pdb	116	9.84	-10.57	-1.47	-3.46	-94.29	-4.8205	55.39	0.6	74.74	Wrong
T0868D1	T0868TS411_4-D1	T0868D1_s411m4.pdb	116	8.1	-12.12	-1.55	-3.17	-99.463	-4.8557	54.74	0.62	76.47	Wrong
T0868D1	T0868TS411_5-D1	T0868D1_s411m5.pdb	116	13.62	-11.1	-1.92	-3.31	-106.375	-4.8191	59.05	0.61	77.29	Wrong
T0868D1	T0868TS417_1-D1	T0868D1_s417m1.pdb	116	12.14	-5.8	-0.8	-2.73	-131.817	-5.2227	76.51	0.81	90.6	Near-native
T0868D1	T0868TS417_2-D1	T0868D1_s417m2.pdb	116	7.58	-16.51	-0.82	-3.47	-112.529	-5.3931	54.96	0.61	75.6	Wrong
T0868D1	T0868TS417_3-D1	T0868D1_s417m3.pdb	116	1.51	-11.44	-1.72	-3.4	-144.753	-5.3382	71.77	0.77	87.96	Near-native
T0868D1	T0868TS417_4-D1	T0868D1_s417m4.pdb	116	7.44	-8.63	-1.42	-3.02	-104.644	-5.2397	34.27	0.45	56.08	Wrong
T0868D1	T0868TS417_5-D1	T0868D1_s417m5.pdb	116	-2.1	-11.49	-1.33	-3.14	-116.495	-5.1373	52.37	0.57	75.56	Wrong
T0868D1	T0868TS420_1-D1	T0868D1_s420m1.pdb	116	13.94	-14.68	-1.76	-3.59	-88.986	-4.7646	57.97	0.64	80.27	Wrong
T0868D1	T0868TS420_2-D1	T0868D1_s420m2.pdb	116	3.92	-9.51	-1.69	-3.56	-87.192	-5.4157	26.08	0.34	42.83	Wrong
T0868D1	T0868TS420_3-D1	T0868D1_s420m3.pdb	116	3.45	-9.74	-0.93	-3.09	-118.881	-4.8961	28.66	0.38	40.83	Wrong
T0868D1	T0868TS420_4-D1	T0868D1_s420m4.pdb	116	10.45	-1.51	-1.5	-2.72	-62.547	-4.6	27.37	0.43	40.45	Wrong
T0868D1	T0868TS420_5-D1	T0868D1_s420m5.pdb	116	-0.84	-11.39	-1.41	-3.12	-42.228	-4.7764	28.23	0.5	39.91	Wrong
T0868D1	T0868TS421_4-D1	T0868D1_s421m4.pdb	116	20.72	13.19	-0.28	-1.44	56.892	-2.2277	28.23	0.36	38.09	Wrong
T0868D1	T0868TS425_1-D1	T0868D1_s425m1.pdb	116	18.13	3.66	-0.89	-1.85	-32.991	-3.6921	47.2	0.55	64.14	Wrong
T0868D1	T0868TS425_2-D1	T0868D1_s425m2.pdb	116	9.12	1.16	-0.66	-2.49	-11.454	-3.6507	47.41	0.56	60.96	Wrong
T0868D1	T0868TS425_3-D1	T0868D1_s425m3.pdb	116	13.95	2.95	-0.62	-2.17	-24.337	-3.6978	48.06	0.55	64.09	Wrong
T0868D1	T0868TS425_4-D1	T0868D1_s425m4.pdb	116	22.81	8.29	-0.54	-1.94	-9.401	-3.3326	48.06	0.56	63.39	Wrong
T0868D1	T0868TS425_5-D1	T0868D1_s425m5.pdb	116	34.39	14.58	-0.25	-1.49	-2.754	-3.4141	47.84	0.55	63.89	Wrong
T0868D1	T0868TS432_1-D1	T0868D1_s432m1.pdb	116	11.87	-8.47	-0.56	-2.98	-139.325	-5.706	29.74	0.38	48.4	Wrong
T0868D1	T0868TS432_2-D1	T0868D1_s432m2.pdb	116	-4.4	-8.91	-1.59	-3.1	-138.732	-5.9362	34.05	0.46	56.75	Wrong
T0868D1	T0868TS432_3-D1	T0868D1_s432m3.pdb	116	2.84	-4.36	-0.56	-3.04	-129.758	-5.647	32.33	0.45	54.4	Wrong
T0868D1	T0868TS432_4-D1	T0868D1_s432m4.pdb	116	-9.28	-4.61	-2.1	-2.8	-130.832	-5.4896	37.93	0.5	55.1	Wrong
T0868D1	T0868TS432_5-D1	T0868D1_s432m5.pdb	116	-3.26	-2.49	-1.49	-2.66	-124.352	-5.3854	44.18	0.55	57.21	Wrong
T0868D1	T0868TS434_1-D1	T0868D1_s434m1.pdb	116	-6.38	7.34	-1.8	-1.7	-88.536	-4.7945	26.72	0.3	40.73	Wrong
T0868D1	T0868TS434_2-D1	T0868D1_s434m2.pdb	116	3.92	-9.51	-1.58	-3.49	-87.192	-5.4157	26.08	0.34	42.83	Wrong
T0868D1	T0868TS434_3-D1	T0868D1_s434m3.pdb	116	10.45	-1.51	-1.67	-2.58	-62.547	-4.6	27.37	0.43	40.45	Wrong
T0868D1	T0868TS434_4-D1	T0868D1_s434m4.pdb	116	9.26	14.14	-1.63	-1.07	-78.588	-4.5593	23.71	0.37	39.78	Wrong
T0868D1	T0868TS434_5-D1	T0868D1_s434m5.pdb	116	-1.32	2.73	-1.8	-2.27	-70.58	-4.7697	25.65	0.28	37.94	Wrong
T0868D1	T0868TS439_1-D1	T0868D1_s439m1.pdb	116	10.28	-4.72	-0.91	-3.03	-124.793	-4.9487	77.16	0.81	90.67	Near-native
T0868D1	T0868TS439_2-D1	T0868D1_s439m2.pdb	116	5.81	-2.33	-1.18	-2.87	-74.798	-5.0104	48.06	0.53	68.22	Wrong
T0868D1	T0868TS439_3-D1	T0868D1_s439m3.pdb	116	5.45	-0.85	-1.6	-2.67	-105.177	-4.7115	40.3	0.53	52.88	Wrong
T0868D1	T0868TS439_4-D1	T0868D1_s439m4.pdb	116	8.88	-7.47	-0.77	-2.78	-134.699	-4.915	36.21	0.44	49.38	Wrong
T0868D1	T0868TS439_5-D1	T0868D1_s439m5.pdb	116	12.31	-5.51	-1.1	-2.94	-59.206	-4.3912	49.78	0.58	74.05	Wrong
T0868D1	T0868TS443_1-D1	T0868D1_s443m1.pdb	116	-8.11	-13.62	-0.87	-2.92	-123.271	-5.0831	69.4	0.73	76.63	Near-native
T0868D1	T0868TS443_2-D1	T0868D1_s443m2.pdb	116	-2.38	-11.64	-0.88	-3.54	-126.239	-4.9995	70.91	0.73	77.02	Near-native
T0868D1	T0868TS443_3-D1	T0868D1_s443m3.pdb	116	0.66	-5.85	-0.84	-2.49	-102.606	-5.5369	36.42	0.36	47.16	Wrong
T0868D1	T0868TS443_4-D1	T0868D1_s443m4.pdb	116	4.54	-12.82	-1.95	-3.25	-142.423	-5.1344	71.34	0.77	87.92	Near-native
T0868D1	T0868TS443_5-D1	T0868D1_s443m5.pdb	116	-12.98	-11.28	-1.68	-3.7	-127.51	-5.674	69.83	0.73	75.31	Near-native
T0868D1	T0868TS444_1-D1	T0868D1_s444m1.pdb	116	3.68	-3.94	-1.51	-2.5	-69.822	-4.5745	48.71	0.59	73.39	Wrong
T0868D1	T0868TS444_2-D1	T0868D1_s444m2.pdb	116	12.98	-1.56	-1.32	-3.03	-65.983	-4.5381	50	0.59	74	Wrong
T0868D1	T0868TS444_3-D1	T0868D1_s444m3.pdb	116	12.26	-4.32	-1.23	-3.13	-63.647	-4.6093	49.35	0.59	73.44	Wrong
T0868D1	T0868TS444_4-D1	T0868D1_s444m4.pdb	116	3.2	-4.57	-2.04	-2.43	-63.905	-4.5812	49.78	0.58	73.88	Wrong
T0868D1	T0868TS444_5-D1	T0868D1_s444m5.pdb	116	13.47	-2.79	-1.07	-2.64	-66.826	-4.7233	49.35	0.6	73.55	Wrong
T0868D1	T0868TS446_1-D1	T0868D1_s446m1.pdb	116	0.55	7.7	-1.36	-0.78	-74.161	-6.2699	17.67	0.29	27.77	Wrong
T0868D1	T0868TS446_2-D1	T0868D1_s446m2.pdb	116	7.91	8.48	-0.49	-0.65	-70.894	-6.0881	18.1	0.29	28.28	Wrong
T0868D1	T0868TS446_3-D1	T0868D1_s446m3.pdb	116	3.06	9.36	-1.09	-1.04	-98.052	-6.3776	18.32	0.31	28.99	Wrong
T0868D1	T0868TS446_4-D1	T0868D1_s446m4.pdb	116	-9.47	8.09	-1.51	-1.21	-96.658	-6.5894	18.75	0.26	28.97	Wrong
T0868D1	T0868TS446_5-D1	T0868D1_s446m5.pdb	116	5.26	15.69	-0.62	-0.65	-88.861	-5.6137	18.32	0.29	28.37	Wrong
T0868D1	T0868TS450_1-D1	T0868D1_s450m1.pdb	116	2.36	-13.03	-1.21	-3.6	-139.981	-5.692	63.58	0.7	81.04	Wrong
T0868D1	T0868TS450_2-D1	T0868D1_s450m2.pdb	116	-7.89	-16.36	-1.97	-3.66	-139.135	-5.6218	65.73	0.7	79.48	Near-native
T0868D1	T0868TS450_3-D1	T0868D1_s450m3.pdb	116	10.52	-13.17	-0.79	-3.67	-137.587	-5.6323	68.1	0.73	81.45	Near-native
T0868D1	T0868TS450_4-D1	T0868D1_s450m4.pdb	116	1.1	-21.61	-0.99	-3.4	-90.287	-5.3947	61.42	0.64	76.77	Wrong
T0868D1	T0868TS450_5-D1	T0868D1_s450m5.pdb	116	1.4	-14.16	-1.59	-3.37	-142.007	-5.6525	65.09	0.71	80.23	Near-native
T0868D1	T0868TS451_1-D1	T0868D1_s451m1.pdb	116	3.65	-1.44	-1.16	-2.66	-38.919	-4.6619	26.29	0.3	44.71	Wrong
T0868D1	T0868TS451_2-D1	T0868D1_s451m2.pdb	116	-0.85	3.89	-1.05	-2.24	-34.611	-4.4674	32.33	0.34	47.11	Wrong
T0868D1	T0868TS451_3-D1	T0868D1_s451m3.pdb	116	14.9	0.12	-0.47	-2.54	-39.028	-4.7878	35.56	0.42	52.72	Wrong
T0868D1	T0868TS451_4-D1	T0868D1_s451m4.pdb	116	0.57	-1.25	-1.04	-2.29	-70.222	-4.5885	36.85	0.41	51.08	Wrong
T0868D1	T0868TS451_5-D1	T0868D1_s451m5.pdb	116	-18.69	2.1	-1.69	-2.52	-57.961	-4.6936	26.29	0.31	42.2	Wrong
T0868D1	T0868TS452_1-D1	T0868D1_s452m1.pdb	116	13.91	3.36	-0.71	-2.52	-33.856	-3.6514	48.71	0.59	71.58	Wrong
T0868D1	T0868TS452_2-D1	T0868D1_s452m2.pdb	116	8.95	31.4	-0.47	0.46	96.756	-3.424	22.2	0.31	35.23	Wrong
T0868D1	T0868TS452_3-D1	T0868D1_s452m3.pdb	116	-8.47	0.41	-1.33	-2.34	-24.441	-4.4876	23.92	0.31	31.47	Wrong
T0868D1	T0868TS452_4-D1	T0868D1_s452m4.pdb	116	15.39	17.16	-0.22	-1.09	5.437	-3.7759	25	0.32	33.51	Wrong
T0868D1	T0868TS452_5-D1	T0868D1_s452m5.pdb	116	22.93	16.48	0.81	-1.24	46.459	-3.3812	25.22	0.33	41.3	Wrong
T0868D1	T0868TS455_1-D1	T0868D1_s455m1.pdb	116	5.31	14.34	-0.5	0.14	23.036	-4.1711	14.87	0.25	18.42	Wrong
T0868D1	T0868TS455_2-D1	T0868D1_s455m2.pdb	116	4.43	0.6	-0.74	-1.84	39.021	-3.1254	18.1	0.31	28.01	Wrong
T0868D1	T0868TS455_3-D1	T0868D1_s455m3.pdb	116	24.81	21.15	-0.77	-1.2	0.05	-3.3909	16.16	0.38	26.23	Wrong
T0868D1	T0868TS455_4-D1	T0868D1_s455m4.pdb	116	20.24	17.16	-0.69	-0.76	4.23	-3.2444	29.74	0.4	40.06	Wrong
T0868D1	T0868TS455_5-D1	T0868D1_s455m5.pdb	116	20.11	19.43	0.07	-1.12	57.979	-3.1641	17.89	0.35	29.38	Wrong
T0868D1	T0868TS456_1-D1	T0868D1_s456m1.pdb	116	-2.75	-13.33	-1	-3.49	-123.809	-5.2732	57.76	0.64	78.69	Wrong
T0868D1	T0868TS456_2-D1	T0868D1_s456m2.pdb	116	3.32	-11.84	-1.24	-2.92	-118.712	-5.1579	38.15	0.46	62.57	Wrong
T0868D1	T0868TS456_3-D1	T0868D1_s456m3.pdb	116	0.37	-9.5	-1.2	-3.69	-137.801	-5.1405	46.98	0.53	62.46	Wrong
T0868D1	T0868TS456_4-D1	T0868D1_s456m4.pdb	116	17.78	-17.35	-0.39	-3.67	-123.444	-5.0054	44.61	0.52	58.8	Wrong
T0868D1	T0868TS456_5-D1	T0868D1_s456m5.pdb	116	0.74	-13.24	-1.45	-3.5	-141.007	-5.445	62.93	0.66	80.42	Wrong
T0868D1	T0868TS464_1-D1	T0868D1_s464m1.pdb	116	2.13	18.58	-0.73	0.3	14.068	-4.4424	19.4	0.22	24.39	Wrong
T0868D1	T0868TS464_2-D1	T0868D1_s464m2.pdb	116	1.16	16.36	-0.83	0.09	-1.199	-4.6681	18.1	0.25	25.28	Wrong
T0868D1	T0868TS464_3-D1	T0868D1_s464m3.pdb	116	4.13	18.82	-0.81	0.44	2.472	-4.5631	18.97	0.22	24.08	Wrong
T0868D1	T0868TS464_4-D1	T0868D1_s464m4.pdb	116	1.83	10.02	-0.23	0.01	22.343	-4.9408	14.22	0.21	22.5	Wrong
T0868D1	T0868TS464_5-D1	T0868D1_s464m5.pdb	116	0.79	12.03	-0.79	0.28	16.365	-5.1911	14.01	0.24	22.4	Wrong
T0868D1	T0868TS467_1-D1	T0868D1_s467m1.pdb	116	-0.45	2.76	-1.38	-2.44	-34.269	-4.3574	32.33	0.51	38.42	Wrong
T0868D1	T0868TS467_2-D1	T0868D1_s467m2.pdb	116	-0.41	-4.79	-0.94	-2.6	-60.842	-4.7204	34.91	0.44	43.25	Wrong
T0868D1	T0868TS467_3-D1	T0868D1_s467m3.pdb	116	2.29	2.87	-1	-2.24	-58.191	-4.4685	19.61	0.32	33.77	Wrong
T0868D1	T0868TS467_4-D1	T0868D1_s467m4.pdb	116	24.56	18.2	0.04	-0.65	-49.326	-4.9416	21.55	0.38	34.24	Wrong
T0868D1	T0868TS467_5-D1	T0868D1_s467m5.pdb	116	-0.84	-11.39	-1.37	-3.02	-42.228	-4.7764	28.23	0.5	39.91	Wrong
T0868D1	T0868TS474_1-D1	T0868D1_s474m1.pdb	116	6.28	-12.46	-0.51	-3.1	-127.42	-4.4282	69.4	0.74	86.07	Near-native
T0868D1	T0868TS474_2-D1	T0868D1_s474m2.pdb	116	1.22	-7.56	-0.5	-2.7	-116.496	-4.6073	66.59	0.73	84.09	Near-native
T0868D1	T0868TS475_1-D1	T0868D1_s475m1.pdb	116	24.29	2.1	0.05	-2.42	-108.881	-4.8797	57.33	0.64	73.95	Wrong
T0868D1	T0868TS475_2-D1	T0868D1_s475m2.pdb	116	24.29	2.1	0.05	-2.11	-108.881	-4.8797	57.33	0.64	73.95	Wrong
T0868D1	T0868TS475_3-D1	T0868D1_s475m3.pdb	116	13.03	3.84	-0.74	-2.25	-102.904	-5.6287	29.31	0.33	52.28	Wrong
T0868D1	T0868TS475_4-D1	T0868D1_s475m4.pdb	116	13.03	3.84	-0.72	-2.18	-102.904	-5.6287	29.31	0.33	52.28	Wrong
T0868D1	T0868TS475_5-D1	T0868D1_s475m5.pdb	116	6.04	-26.74	-1.19	-4.35	-126.069	-5.1457	59.27	0.65	73.8	Wrong
T0868D1	T0868TS479_1-D1	T0868D1_s479m1.pdb	116	7.56	-9	-1.65	-3.2	-81.905	-4.8172	49.78	0.52	69.82	Wrong
T0868D1	T0868TS479_2-D1	T0868D1_s479m2.pdb	116	8.58	-11.19	-1.74	-2.84	-100.239	-4.9304	58.62	0.65	76.09	Wrong
T0868D1	T0868TS479_3-D1	T0868D1_s479m3.pdb	116	13.94	-14.68	-1.5	-3.51	-88.986	-4.7646	57.97	0.64	80.27	Wrong
T0868D1	T0868TS479_4-D1	T0868D1_s479m4.pdb	116	-12.27	-20.07	-2.66	-3.93	-101.636	-5.2279	31.25	0.4	47.96	Wrong
T0868D1	T0868TS479_5-D1	T0868D1_s479m5.pdb	116	2.53	-15.23	-1.61	-3.48	-109.931	-5.0119	44.4	0.52	65.99	Wrong
T0868D1	T0868TS480_1-D1	T0868D1_s480m1.pdb	116	22.71	8.7	-0.17	-1.83	-11.481	-3.7273	53.02	0.6	67.26	Wrong
T0868D1	T0868TS480_2-D1	T0868D1_s480m2.pdb	116	22.71	8.7	-0.31	-1.89	-11.481	-3.7273	53.02	0.6	67.26	Wrong
T0868D1	T0868TS483_1-D1	T0868D1_s483m1.pdb	116	-0.58	-3.26	-1.07	-2.75	-76.907	-4.7752	32.11	0.48	39.08	Wrong
T0868D1	T0868TS483_2-D1	T0868D1_s483m2.pdb	116	8.78	-0.07	-0.65	-2.58	-16.696	-4.5638	31.47	0.54	48.62	Wrong
T0868D1	T0868TS483_3-D1	T0868D1_s483m3.pdb	116	16.94	14.88	0.21	-1.27	-23.053	-4.5605	35.56	0.53	49.03	Wrong
T0868D1	T0868TS483_4-D1	T0868D1_s483m4.pdb	116	1.14	8.16	-0.67	-2.08	-73.643	-4.978	21.55	0.3	31.08	Wrong
T0868D1	T0868TS483_5-D1	T0868D1_s483m5.pdb	116	8.63	0.09	-1.21	-2.32	-39.209	-4.7867	34.48	0.51	38.2	Wrong
T0868D1	T0868TS486_1-D1	T0868D1_s486m1.pdb	116	12.14	-5.8	-0.78	-2.9	-131.817	-5.2227	76.51	0.81	90.6	Near-native
T0868D1	T0868TS486_2-D1	T0868D1_s486m2.pdb	116	10.73	-11.65	-0.61	-3.67	-104.627	-4.4611	44.83	0.49	53.46	Wrong
T0868D1	T0868TS486_3-D1	T0868D1_s486m3.pdb	116	-9.51	-13.5	-1.72	-3.62	-103.872	-3.597	53.66	0.6	75.34	Wrong
T0868D1	T0868TS486_4-D1	T0868D1_s486m4.pdb	116	1.67	-7.26	-2.2	-3.09	-83.264	-3.8512	51.08	0.52	69.03	Wrong
T0868D1	T0868TS486_5-D1	T0868D1_s486m5.pdb	116	-2.28	-18.05	-1.82	-3.61	-110.446	-3.4786	58.19	0.65	77.43	Wrong
T0868D1	T0868TS489_1-D1	T0868D1_s489m1.pdb	116	9.1	14.05	0.72	-0.35	-8.454	-4.9287	17.67	0.27	31.44	Wrong
T0868D1	T0868TS495_1-D1	T0868D1_s495m1.pdb	116	12.75	22.1	-1.13	-0.81	-11.082	-4.4068	37.28	0.52	37.49	Wrong
T0868D1	T0868TS495_2-D1	T0868D1_s495m2.pdb	116	12.75	22.1	-0.76	-0.92	-11.082	-4.4015	37.28	0.52	37.49	Wrong
T0868D1	T0868TS495_3-D1	T0868D1_s495m3.pdb	116	12.75	22.1	-0.74	-0.78	-11.082	-4.4106	37.28	0.52	37.49	Wrong
T0868D1	T0868TS495_4-D1	T0868D1_s495m4.pdb	116	12.75	22.1	-0.82	-0.6	-11.082	-4.4088	37.28	0.52	37.49	Wrong
T0868D1	T0868TS495_5-D1	T0868D1_s495m5.pdb	116	12.97	22.1	-0.54	-0.58	-11.082	-4.4123	37.28	0.52	37.49	Wrong
T0868D1	T0868TS498_1-D1	T0868D1_s498m1.pdb	116	11.57	-7.84	-0.76	-2.8	-128.429	-5.1024	76.51	0.81	90.6	Near-native
T0868D1	T0868TS498_2-D1	T0868D1_s498m2.pdb	116	-1.94	-10.25	-1.18	-3.08	-113.206	-5.0301	52.37	0.57	75.56	Wrong
T0868D1	T0868TS498_3-D1	T0868D1_s498m3.pdb	116	19.43	17.05	0.34	-1.1	44.349	-3.8801	25.22	0.33	41.3	Wrong
T0868D1	T0868TS498_4-D1	T0868D1_s498m4.pdb	116	0.43	-13.19	-1.69	-3.36	-138.847	-5.1637	71.77	0.77	87.96	Near-native
T0868D1	T0868TS498_5-D1	T0868D1_s498m5.pdb	116	-5.63	2.16	-1.53	-2.3	-31.794	-4.2622	32.33	0.51	38.42	Wrong
T0870D1	T0870D1	T0870D1.pdb	123	-15.69	-19.43	-3.46	-4.8	-162.467	-5.4174	100	1	100	Native
T0870D1	T0870TS001_1-D1	T0870D1_s001m1.pdb	123	9.15	22.17	-0.62	-0.5	-32.265	-6.6614	14.43	0.25	23.47	Wrong
T0870D1	T0870TS001_2-D1	T0870D1_s001m2.pdb	123	-1.14	-19.74	-3.46	-4.42	-171.566	-5.6441	32.72	0.56	56.45	Wrong
T0870D1	T0870TS001_3-D1	T0870D1_s001m3.pdb	123	-4.52	-19.58	-3.28	-5.55	-165.97	-5.6733	32.32	0.55	56.12	Wrong
T0870D1	T0870TS001_4-D1	T0870D1_s001m4.pdb	123	-2.96	-19.57	-3.51	-4.37	-164.925	-5.665	32.93	0.56	56.41	Wrong
T0870D1	T0870TS001_5-D1	T0870D1_s001m5.pdb	123	-2.76	-18.31	-3.29	-4.48	-158.575	-5.6597	32.93	0.55	56.83	Wrong
T0870D1	T0870TS004_1-D1	T0870D1_s004m1.pdb	123	1.34	-6.58	-2.59	-4.02	-151.984	-6.0798	21.34	0.27	38.39	Wrong
T0870D1	T0870TS004_2-D1	T0870D1_s004m2.pdb	123	-4.38	-22.54	-4.33	-4.81	-147.858	-5.5304	35.98	0.55	59.5	Wrong
T0870D1	T0870TS004_3-D1	T0870D1_s004m3.pdb	123	4.91	-7.56	-3.42	-4.2	-155.248	-5.4993	31.3	0.36	40.23	Wrong
T0870D1	T0870TS004_4-D1	T0870D1_s004m4.pdb	123	8.88	-8.35	-2.88	-4.92	-132.673	-6.0302	30.29	0.33	34.24	Wrong
T0870D1	T0870TS004_5-D1	T0870D1_s004m5.pdb	123	-7.24	-23.78	-3.54	-5.33	-183.148	-5.9767	22.76	0.35	45.42	Wrong
T0870D1	T0870TS005_1-D1	T0870D1_s005m1.pdb	123	-14.19	3.75	-3.48	-3.73	-119.008	-5.6525	27.44	0.35	44.11	Wrong
T0870D1	T0870TS005_2-D1	T0870D1_s005m2.pdb	123	-3.55	4.69	-3.15	-3.5	-148.769	-5.6655	28.05	0.34	39.77	Wrong
T0870D1	T0870TS005_3-D1	T0870D1_s005m3.pdb	123	4.78	-8.29	-2.17	-4.68	-149.949	-5.8056	36.59	0.55	60.11	Wrong
T0870D1	T0870TS005_4-D1	T0870D1_s005m4.pdb	123	3.89	-20.81	-2.96	-5.53	-158.17	-5.6998	34.55	0.51	48.75	Wrong
T0870D1	T0870TS005_5-D1	T0870D1_s005m5.pdb	123	2.64	5.3	-2.96	-2.95	-129.642	-5.7047	31.1	0.34	37.25	Wrong
T0870D1	T0870TS011_1-D1	T0870D1_s011m1.pdb	123	3.51	-5.05	-2.99	-3.4	-154.491	-6.085	38.01	0.57	61.3	Wrong
T0870D1	T0870TS011_2-D1	T0870D1_s011m2.pdb	123	-9.47	-7.7	-3.45	-3.62	-135.397	-5.7985	30.29	0.43	45.09	Wrong
T0870D1	T0870TS011_3-D1	T0870D1_s011m3.pdb	123	-2.8	-4.83	-2.89	-3.92	-141.866	-5.8859	27.64	0.39	43.43	Wrong
T0870D1	T0870TS011_4-D1	T0870D1_s011m4.pdb	123	-5.01	-5.13	-3.35	-3.56	-135.609	-5.8729	27.44	0.35	42.05	Wrong
T0870D1	T0870TS011_5-D1	T0870D1_s011m5.pdb	123	-12.22	-6.6	-3.75	-4.21	-165.702	-5.8337	29.68	0.46	43.63	Wrong
T0870D1	T0870TS016_1-D1	T0870D1_s016m1.pdb	123	22.39	32.09	-1.01	-1.87	-54.924	-4.6905	20.32	0.37	35.73	Wrong
T0870D1	T0870TS017_1-D1	T0870D1_s017m1.pdb	123	-10.29	-25.02	-3.42	-6.1	-167.453	-5.7838	32.32	0.54	55.52	Wrong
T0870D1	T0870TS017_2-D1	T0870D1_s017m2.pdb	123	-14.89	-24.29	-3.81	-5.77	-181.997	-5.6617	32.32	0.55	54.47	Wrong
T0870D1	T0870TS017_3-D1	T0870D1_s017m3.pdb	123	-8.05	-22.95	-3.29	-5.57	-174.689	-5.669	31.5	0.53	55.16	Wrong
T0870D1	T0870TS017_4-D1	T0870D1_s017m4.pdb	123	-11.27	-26.63	-3.61	-5.31	-168.046	-5.6805	31.3	0.54	54.8	Wrong
T0870D1	T0870TS017_5-D1	T0870D1_s017m5.pdb	123	-16.96	-26.72	-3.5	-5.28	-179.674	-5.6952	31.5	0.55	55.25	Wrong
T0870D1	T0870TS019_1-D1	T0870D1_s019m1.pdb	123	15.89	1.82	-1.84	-3.78	-122.282	-5.1929	33.74	0.57	60.38	Wrong
T0870D1	T0870TS022_1-D1	T0870D1_s022m1.pdb	123	34.04	70.61	-1.07	-0.84	276.807	0.0598	15.45	0.27	24.28	Wrong
T0870D1	T0870TS022_2-D1	T0870D1_s022m2.pdb	123	68.18	87.17	1.06	-0.57	278.84	0.9038	15.45	0.32	23.3	Wrong
T0870D1	T0870TS022_3-D1	T0870D1_s022m3.pdb	123	18.26	46.03	-0.95	-2.22	97.31	-0.774	16.46	0.28	28.62	Wrong
T0870D1	T0870TS022_4-D1	T0870D1_s022m4.pdb	123	49.44	85.64	-0.69	-0.53	284.064	-0.2136	17.48	0.29	26.25	Wrong
T0870D1	T0870TS022_5-D1	T0870D1_s022m5.pdb	123	41.49	62.61	-1.22	-1.32	252.576	-0.3385	16.06	0.29	27.02	Wrong
T0870D1	T0870TS023_1-D1	T0870D1_s023m1.pdb	123	-14	-22.17	-3.35	-5.63	-162.871	-5.4846	34.15	0.55	57.3	Wrong
T0870D1	T0870TS023_2-D1	T0870D1_s023m2.pdb	123	-14.36	-22.17	-3.82	-5.42	-162.445	-5.492	34.15	0.55	57.3	Wrong
T0870D1	T0870TS023_3-D1	T0870D1_s023m3.pdb	123	-11.11	-22.17	-3.25	-5.13	-162.639	-5.5031	34.15	0.55	57.3	Wrong
T0870D1	T0870TS023_4-D1	T0870D1_s023m4.pdb	123	-14.36	-22.17	-4.08	-4.68	-162.683	-5.5053	34.15	0.55	57.3	Wrong
T0870D1	T0870TS023_5-D1	T0870D1_s023m5.pdb	123	-14.36	-22.17	-3.66	-5.13	-162.805	-5.5055	34.15	0.55	57.3	Wrong
T0870D1	T0870TS026_1-D1	T0870D1_s026m1.pdb	123	18.87	40.02	-2.18	-1.74	-32.685	-4.1003	33.54	0.57	56.74	Wrong
T0870D1	T0870TS026_2-D1	T0870D1_s026m2.pdb	123	18.87	40.02	-2.13	-1.61	-32.685	-4.1003	33.54	0.57	56.74	Wrong
T0870D1	T0870TS026_3-D1	T0870D1_s026m3.pdb	123	24.45	28.29	-1.94	-1.66	-50.271	-4.5419	29.47	0.44	47.33	Wrong
T0870D1	T0870TS026_4-D1	T0870D1_s026m4.pdb	123	18.2	20.45	-1.64	-3.01	-54.304	-4.5612	21.55	0.45	40.15	Wrong
T0870D1	T0870TS026_5-D1	T0870D1_s026m5.pdb	123	34.81	35.61	0.66	-0.57	-18.456	-5.0224	17.07	0.29	27.35	Wrong
T0870D1	T0870TS040_1-D1	T0870D1_s040m1.pdb	123	21.38	28.53	-0.9	-1.11	-52.491	-6.4984	17.89	0.27	27.69	Wrong
T0870D1	T0870TS040_2-D1	T0870D1_s040m2.pdb	123	17.11	23.35	-0.91	-0.33	-81.095	-6.644	19.11	0.28	28.58	Wrong
T0870D1	T0870TS040_3-D1	T0870D1_s040m3.pdb	123	26.41	19.75	-0.66	-1.53	-99.277	-6.6053	20.53	0.29	33.97	Wrong
T0870D1	T0870TS040_4-D1	T0870D1_s040m4.pdb	123	33.48	24.58	0	-1.06	-59.86	-7.0534	18.7	0.22	25.5	Wrong
T0870D1	T0870TS040_5-D1	T0870D1_s040m5.pdb	123	27.25	23.46	-1.17	-1.33	-72.088	-6.9686	18.9	0.29	28.81	Wrong
T0870D1	T0870TS048_1-D1	T0870D1_s048m1.pdb	123	22.06	5.81	-0.94	-3.49	-80.899	-5.2093	28.45	0.46	52.57	Wrong
T0870D1	T0870TS060_1-D1	T0870D1_s060m1.pdb	123	-8.02	-13.5	-3.01	-4.69	-115.612	-5.5776	29.27	0.5	52.21	Wrong
T0870D1	T0870TS060_2-D1	T0870D1_s060m2.pdb	123	-1.19	-10.42	-2.04	-4.38	-117.462	-5.5514	22.56	0.47	38.52	Wrong
T0870D1	T0870TS060_3-D1	T0870D1_s060m3.pdb	123	-6.44	-8.3	-2.95	-4.53	-117.999	-5.811	22.97	0.39	38.44	Wrong
T0870D1	T0870TS060_4-D1	T0870D1_s060m4.pdb	123	4.79	-9.56	-2.11	-4.53	-99.674	-5.5014	32.52	0.54	55.1	Wrong
T0870D1	T0870TS060_5-D1	T0870D1_s060m5.pdb	123	9.71	-4.21	-1.39	-3.8	-96.824	-5.6155	25.41	0.46	41.53	Wrong
T0870D1	T0870TS064_1-D1	T0870D1_s064m1.pdb	123	5.34	-11	-3.2	-5.14	-128.602	-5.5051	36.99	0.56	59.54	Wrong
T0870D1	T0870TS064_2-D1	T0870D1_s064m2.pdb	123	22.47	12.77	-1.83	-3.44	-92.094	-3.9535	26.83	0.32	42.06	Wrong
T0870D1	T0870TS064_3-D1	T0870D1_s064m3.pdb	123	12.13	8.36	-2.89	-3.43	-118.189	-5.151	49.39	0.6	71.49	Wrong
T0870D1	T0870TS064_4-D1	T0870D1_s064m4.pdb	123	2.81	10.09	-2.54	-3.95	-91.501	-4.6734	35.16	0.44	50.28	Wrong
T0870D1	T0870TS064_5-D1	T0870D1_s064m5.pdb	123	18.06	13.68	-2.04	-3.75	-65.028	-4.425	25.81	0.36	37.61	Wrong
T0870D1	T0870TS066_1-D1	T0870D1_s066m1.pdb	123	25.48	11.44	-1.62	-3.19	-95.84	-5.0848	23.37	0.38	35.51	Wrong
T0870D1	T0870TS066_2-D1	T0870D1_s066m2.pdb	123	4.05	-1.73	-1.85	-4.21	-111.026	-5.0021	27.85	0.47	47.63	Wrong
T0870D1	T0870TS066_3-D1	T0870D1_s066m3.pdb	123	20.05	24.16	-2.23	-2.53	-35.793	-4.9435	22.76	0.3	38.93	Wrong
T0870D1	T0870TS066_4-D1	T0870D1_s066m4.pdb	123	-4.62	-10.22	-2.78	-4.39	-102.409	-5.2926	26.02	0.48	45.33	Wrong
T0870D1	T0870TS066_5-D1	T0870D1_s066m5.pdb	123	30.66	36.37	-1.23	-2.37	-34.52	-4.6832	23.58	0.38	40.96	Wrong
T0870D1	T0870TS067_1-D1	T0870D1_s067m1.pdb	123	-13.02	-12.39	-3.64	-5.46	-172.724	-6.1295	24.59	0.39	47.63	Wrong
T0870D1	T0870TS067_2-D1	T0870D1_s067m2.pdb	123	3.89	-20.81	-2.52	-5.44	-158.17	-5.6998	34.55	0.51	48.75	Wrong
T0870D1	T0870TS067_3-D1	T0870D1_s067m3.pdb	123	1.8	-19.45	-3.52	-4.75	-161.778	-5.5625	33.94	0.54	57.79	Wrong
T0870D1	T0870TS067_4-D1	T0870D1_s067m4.pdb	123	1.8	-19.45	-3.27	-4.99	-161.778	-5.5625	33.94	0.54	57.79	Wrong
T0870D1	T0870TS067_5-D1	T0870D1_s067m5.pdb	123	4.78	-8.29	-2.51	-4.16	-149.949	-5.8056	36.59	0.55	60.11	Wrong
T0870D1	T0870TS073_1-D1	T0870D1_s073m1.pdb	123	-8.44	-9.04	-3	-4.29	-161.83	-5.9649	25.2	0.4	48.1	Wrong
T0870D1	T0870TS073_2-D1	T0870D1_s073m2.pdb	123	-12.36	-18.57	-3.51	-5.35	-154.494	-5.91	35.37	0.52	57.57	Wrong
T0870D1	T0870TS073_3-D1	T0870D1_s073m3.pdb	123	-15.09	-13.89	-3.89	-4.74	-155.163	-5.8286	35.98	0.54	59.57	Wrong
T0870D1	T0870TS073_4-D1	T0870D1_s073m4.pdb	123	-4.79	-2.42	-2.66	-3.69	-126.192	-5.9416	23.17	0.35	38	Wrong
T0870D1	T0870TS073_5-D1	T0870D1_s073m5.pdb	123	0.1	-18.77	-3.24	-5.15	-155.649	-5.89	28.86	0.37	45.58	Wrong
T0870D1	T0870TS077_1-D1	T0870D1_s077m1.pdb	123	-4.6	6.99	-2.59	-2.99	-79.42	-4.8619	18.09	0.32	31.96	Wrong
T0870D1	T0870TS077_2-D1	T0870D1_s077m2.pdb	123	-14.28	4.12	-2.92	-4.67	-79.158	-4.8672	18.09	0.33	32.77	Wrong
T0870D1	T0870TS077_3-D1	T0870D1_s077m3.pdb	123	-2.96	6.59	-2.5	-3.58	-82.808	-4.7485	18.29	0.29	31.71	Wrong
T0870D1	T0870TS077_4-D1	T0870D1_s077m4.pdb	123	-3.82	4.23	-2.38	-3.13	-85.241	-4.7547	18.09	0.31	31.73	Wrong
T0870D1	T0870TS077_5-D1	T0870D1_s077m5.pdb	123	-12.59	8.48	-3.78	-3.24	-74.932	-4.8981	18.29	0.31	32.08	Wrong
T0870D1	T0870TS079_1-D1	T0870D1_s079m1.pdb	123	1.8	-19.45	-2.99	-5.31	-161.778	-5.5625	33.94	0.54	57.79	Wrong
T0870D1	T0870TS079_2-D1	T0870D1_s079m2.pdb	123	4.78	-8.29	-2.57	-3.74	-149.949	-5.8056	36.59	0.55	60.11	Wrong
T0870D1	T0870TS079_3-D1	T0870D1_s079m3.pdb	123	3.89	-20.81	-2.58	-5.58	-158.17	-5.6998	34.55	0.51	48.75	Wrong
T0870D1	T0870TS079_4-D1	T0870D1_s079m4.pdb	123	-1.25	-7.06	-3.82	-3.82	-135.247	-5.8814	29.47	0.33	33.41	Wrong
T0870D1	T0870TS083_1-D1	T0870D1_s083m1.pdb	123	-12.08	-17.66	-3.61	-5.01	-144.8	-5.6989	24.19	0.36	39.63	Wrong
T0870D1	T0870TS083_2-D1	T0870D1_s083m2.pdb	123	-12.46	-8.84	-3.05	-4.24	-93.318	-5.3546	21.14	0.42	37.35	Wrong
T0870D1	T0870TS083_3-D1	T0870D1_s083m3.pdb	123	-5.67	-2.97	-2.77	-3.95	-160.492	-5.3246	37.8	0.44	45.31	Wrong
T0870D1	T0870TS083_4-D1	T0870D1_s083m4.pdb	123	11.32	1.15	-2.47	-4.33	-126.006	-5.5831	31.91	0.35	36.34	Wrong
T0870D1	T0870TS083_5-D1	T0870D1_s083m5.pdb	123	-16.16	-18.5	-3.73	-4.45	-152.738	-5.7292	29.88	0.45	48.48	Wrong
T0870D1	T0870TS089_1-D1	T0870D1_s089m1.pdb	123	-10.96	-19.52	-3.84	-5.54	-170.654	-5.8003	34.55	0.55	57.57	Wrong
T0870D1	T0870TS089_2-D1	T0870D1_s089m2.pdb	123	0.48	-11.01	-4.17	-4.75	-144.5	-5.721	37.4	0.56	60.07	Wrong
T0870D1	T0870TS089_3-D1	T0870D1_s089m3.pdb	123	3.5	15.11	-2.79	-2.53	-29.024	-4.1735	33.94	0.54	58.19	Wrong
T0870D1	T0870TS089_4-D1	T0870D1_s089m4.pdb	123	15.99	35.21	-1.65	-1.99	-60.335	-4.6444	33.54	0.57	56.96	Wrong
T0870D1	T0870TS089_5-D1	T0870D1_s089m5.pdb	123	19.24	16.71	-2.41	-3.14	-96.315	-4.9322	36.99	0.54	58.42	Wrong
T0870D1	T0870TS092_1-D1	T0870D1_s092m1.pdb	123	22.06	5.81	-0.98	-3.58	-80.899	-5.2093	28.45	0.46	52.57	Wrong
T0870D1	T0870TS095_1-D1	T0870D1_s095m1.pdb	123	-7.57	-11.97	-3.35	-4.26	-169.547	-6.0673	24.8	0.39	47.58	Wrong
T0870D1	T0870TS095_2-D1	T0870D1_s095m2.pdb	123	-1.96	-1.62	-3.01	-3.65	-120.22	-5.9787	23.17	0.35	38.54	Wrong
T0870D1	T0870TS095_3-D1	T0870D1_s095m3.pdb	123	-0.64	-18.44	-3.04	-4.6	-179.436	-5.8107	22.36	0.31	30.74	Wrong
T0870D1	T0870TS095_4-D1	T0870D1_s095m4.pdb	123	-13.48	3.81	-3.55	-3.84	-118.378	-5.6462	27.44	0.35	44.11	Wrong
T0870D1	T0870TS095_5-D1	T0870D1_s095m5.pdb	123	-1.73	5.36	-3.17	-3.15	-144.978	-5.6679	27.85	0.34	39.78	Wrong
T0870D1	T0870TS101_1-D1	T0870D1_s101m1.pdb	123	0.95	-2.69	-2.31	-3.78	-55.161	-5.0419	21.75	0.31	31.45	Wrong
T0870D1	T0870TS101_2-D1	T0870D1_s101m2.pdb	123	3.69	-1.25	-2.17	-3.74	-50.311	-4.8097	27.03	0.39	39.54	Wrong
T0870D1	T0870TS101_3-D1	T0870D1_s101m3.pdb	123	-4.22	-11.53	-3.11	-3.93	-91.641	-5.579	22.36	0.3	33.65	Wrong
T0870D1	T0870TS101_4-D1	T0870D1_s101m4.pdb	123	-6.89	-2.41	-3.14	-3.64	-42.835	-5.3137	22.15	0.3	37.62	Wrong
T0870D1	T0870TS101_5-D1	T0870D1_s101m5.pdb	123	6.68	-1.05	-2.34	-3.21	-45.516	-5.1438	19.11	0.29	30.05	Wrong
T0870D1	T0870TS102_1-D1	T0870D1_s102m1.pdb	123	-0.85	-17.1	-3.75	-4.53	-172.48	-5.7146	22.15	0.29	30.72	Wrong
T0870D1	T0870TS102_2-D1	T0870D1_s102m2.pdb	123	1.8	-19.45	-3.31	-5.1	-161.778	-5.5625	33.94	0.54	57.79	Wrong
T0870D1	T0870TS102_3-D1	T0870D1_s102m3.pdb	123	-13.02	-12.39	-3.92	-4.02	-172.724	-6.1295	24.59	0.39	47.63	Wrong
T0870D1	T0870TS102_4-D1	T0870D1_s102m4.pdb	123	17.6	20.31	-1.74	-2.78	-88.396	-5.2817	30.49	0.49	53.52	Wrong
T0870D1	T0870TS102_5-D1	T0870D1_s102m5.pdb	123	4.78	-8.29	-2.28	-3.81	-149.949	-5.8056	36.59	0.55	60.11	Wrong
T0870D1	T0870TS114_1-D1	T0870D1_s114m1.pdb	123	-13.02	-12.39	-3.72	-4.32	-172.724	-6.1295	24.59	0.39	47.63	Wrong
T0870D1	T0870TS114_2-D1	T0870D1_s114m2.pdb	123	0.84	-7.27	-2.31	-4.48	-131.03	-5.8667	30.29	0.52	53.78	Wrong
T0870D1	T0870TS114_3-D1	T0870D1_s114m3.pdb	123	3.89	-20.81	-2.53	-5.64	-158.17	-5.6998	34.55	0.51	48.75	Wrong
T0870D1	T0870TS114_4-D1	T0870D1_s114m4.pdb	123	-6.89	-16.98	-3.36	-4.74	-150.445	-6.0228	29.07	0.37	45.47	Wrong
T0870D1	T0870TS114_5-D1	T0870D1_s114m5.pdb	123	-5.82	-11.23	-3.89	-5.01	-158.985	-5.9247	29.88	0.36	35.36	Wrong
T0870D1	T0870TS119_1-D1	T0870D1_s119m1.pdb	123	11.94	8.23	-1.26	-2.78	-58.267	-4.9316	21.75	0.26	29.01	Wrong
T0870D1	T0870TS126_1-D1	T0870D1_s126m1.pdb	123	-11.03	-7.04	-3.65	-4.93	-126.002	-5.9873	21.55	0.26	32.03	Wrong
T0870D1	T0870TS126_2-D1	T0870D1_s126m2.pdb	123	-14.85	-11.49	-3.55	-4.4	-147.129	-5.6817	27.85	0.37	41.23	Wrong
T0870D1	T0870TS126_3-D1	T0870D1_s126m3.pdb	123	-7.99	-2.86	-2.83	-3.52	-132.202	-5.7791	24.19	0.34	36.66	Wrong
T0870D1	T0870TS126_4-D1	T0870D1_s126m4.pdb	123	-17.8	-3.09	-2.85	-3.83	-138.149	-5.9037	22.97	0.35	34.03	Wrong
T0870D1	T0870TS126_5-D1	T0870D1_s126m5.pdb	123	-9.21	0.56	-2.62	-3.95	-99.394	-5.8876	27.44	0.39	37.5	Wrong
T0870D1	T0870TS145_1-D1	T0870D1_s145m1.pdb	123	7.39	10.79	-1.77	-3.4	-35.769	-4.0879	19.71	0.31	33.66	Wrong
T0870D1	T0870TS145_2-D1	T0870D1_s145m2.pdb	123	13.09	15.09	-1.03	-2.85	-68.311	-4.0768	18.9	0.35	29.38	Wrong
T0870D1	T0870TS145_3-D1	T0870D1_s145m3.pdb	123	-1.12	-2.29	-2.38	-3.91	-33.117	-4.3406	21.95	0.29	34.37	Wrong
T0870D1	T0870TS145_4-D1	T0870D1_s145m4.pdb	123	11.28	7.84	-1.97	-3.21	-41.094	-4.2327	20.93	0.34	34.32	Wrong
T0870D1	T0870TS145_5-D1	T0870D1_s145m5.pdb	123	8.43	20.66	-1.21	-2.99	-18.585	-3.9837	24.19	0.36	37.11	Wrong
T0870D1	T0870TS162_1-D1	T0870D1_s162m1.pdb	123	8.07	19.46	-2.48	-2.99	-62.21	-5.3299	20.73	0.38	33.22	Wrong
T0870D1	T0870TS162_2-D1	T0870D1_s162m2.pdb	123	1.78	7.54	-2.91	-4.23	-41.05	-5.3828	22.36	0.3	31.37	Wrong
T0870D1	T0870TS162_3-D1	T0870D1_s162m3.pdb	123	8.79	19.89	-2.49	-2.69	-85.125	-5.2589	21.75	0.42	32.96	Wrong
T0870D1	T0870TS162_4-D1	T0870D1_s162m4.pdb	123	5.19	15.96	-2.63	-2.42	-49.12	-5.4927	21.34	0.3	31.17	Wrong
T0870D1	T0870TS162_5-D1	T0870D1_s162m5.pdb	123	-10.98	-1.7	-3.04	-3.88	-56.855	-5.3174	20.53	0.33	30.85	Wrong
T0870D1	T0870TS171_1-D1	T0870D1_s171m1.pdb	123	23.87	37.55	-0.52	-1.21	-0.504	-4.2552	17.07	0.31	25.03	Wrong
T0870D1	T0870TS171_2-D1	T0870D1_s171m2.pdb	123	29.39	39.07	0.17	-0.95	26.007	-4.1419	17.48	0.32	24.68	Wrong
T0870D1	T0870TS171_3-D1	T0870D1_s171m3.pdb	123	12.69	25.23	-1.14	-0.52	1.085	-4.9861	15.85	0.24	23.79	Wrong
T0870D1	T0870TS171_4-D1	T0870D1_s171m4.pdb	123	23.16	36.44	-0.84	-0.84	34.251	-3.8907	16.87	0.3	24.97	Wrong
T0870D1	T0870TS171_5-D1	T0870D1_s171m5.pdb	123	25.23	43.2	0.14	-0.77	115.91	-3.706	12.4	0.3	19.88	Wrong
T0870D1	T0870TS179_1-D1	T0870D1_s179m1.pdb	123	-2.2	-4.96	-2.89	-4.21	-126.461	-5.8783	37.4	0.55	60.89	Wrong
T0870D1	T0870TS179_2-D1	T0870D1_s179m2.pdb	123	21.65	18.55	-2.64	-3.19	-64.845	-4.8166	36.99	0.54	59.07	Wrong
T0870D1	T0870TS179_3-D1	T0870D1_s179m3.pdb	123	-6.89	-16.98	-2.81	-5.11	-150.445	-6.0228	29.07	0.37	45.47	Wrong
T0870D1	T0870TS179_4-D1	T0870D1_s179m4.pdb	123	23.36	20.57	-1.26	-2.01	-73.947	-5.4412	22.56	0.34	42.77	Wrong
T0870D1	T0870TS179_5-D1	T0870D1_s179m5.pdb	123	10.87	16.47	-1.72	-2.46	-73.72	-5.6125	33.74	0.51	58.8	Wrong
T0870D1	T0870TS180_1-D1	T0870D1_s180m1.pdb	123	64.22	53.01	-0.5	-1.71	-13.515	-3.7144	23.58	0.36	39.8	Wrong
T0870D1	T0870TS180_2-D1	T0870D1_s180m2.pdb	123	47.87	42.42	-0.8	-2.02	-48.863	-4.4172	34.76	0.49	59.21	Wrong
T0870D1	T0870TS180_3-D1	T0870D1_s180m3.pdb	123	53.09	40.95	-0.6	-2.46	7.669	-4.1796	39.84	0.48	60.19	Wrong
T0870D1	T0870TS180_4-D1	T0870D1_s180m4.pdb	123	54.68	38.3	0.35	-2.04	-3.832	-4.3375	27.03	0.45	47.25	Wrong
T0870D1	T0870TS180_5-D1	T0870D1_s180m5.pdb	123	17.6	-1.36	-1.57	-4.07	-103.335	-5.0775	25.2	0.35	41.53	Wrong
T0870D1	T0870TS183_1-D1	T0870D1_s183m1.pdb	123	6.86	0.38	-2.46	-3.29	-129.566	-5.6383	20.93	0.29	37.64	Wrong
T0870D1	T0870TS183_2-D1	T0870D1_s183m2.pdb	123	20.81	0.3	-2.49	-3.71	-149.588	-5.2906	31.3	0.39	40.18	Wrong
T0870D1	T0870TS183_3-D1	T0870D1_s183m3.pdb	123	9.1	-20.11	-2.36	-5.43	-135.987	-5.5077	25.2	0.4	39.3	Wrong
T0870D1	T0870TS183_4-D1	T0870D1_s183m4.pdb	123	1.8	-19.45	-3.26	-5.33	-161.778	-5.5625	33.94	0.54	57.79	Wrong
T0870D1	T0870TS183_5-D1	T0870D1_s183m5.pdb	123	-1.25	-7.06	-4.16	-4.04	-135.247	-5.8814	29.47	0.33	33.41	Wrong
T0870D1	T0870TS188_1-D1	T0870D1_s188m1.pdb	123	35.75	21.7	-1.25	-2.94	-70.193	-4.3939	20.53	0.32	32.26	Wrong
T0870D1	T0870TS188_2-D1	T0870D1_s188m2.pdb	123	18.87	40.02	-2.26	-1.97	-32.685	-4.1003	33.54	0.57	56.74	Wrong
T0870D1	T0870TS188_3-D1	T0870D1_s188m3.pdb	123	16.02	22.67	-1.27	-2.12	-36.653	-5.4657	19.31	0.24	25.71	Wrong
T0870D1	T0870TS188_4-D1	T0870D1_s188m4.pdb	123	17.06	20.42	-0.51	-1.42	-70.605	-5.7864	19.92	0.39	33.29	Wrong
T0870D1	T0870TS188_5-D1	T0870D1_s188m5.pdb	123	27.02	30.85	-0.06	-1.28	-93.928	-5.5882	19.11	0.28	26.79	Wrong
T0870D1	T0870TS192_1-D1	T0870D1_s192m1.pdb	123	52.02	65.62	-0.13	-0.01	36.884	-4.0856	17.07	0.28	26.02	Wrong
T0870D1	T0870TS203_1-D1	T0870D1_s203m1.pdb	123	-13.02	-12.39	-3.69	-4.83	-172.724	-6.1295	24.59	0.39	47.63	Wrong
T0870D1	T0870TS203_2-D1	T0870D1_s203m2.pdb	123	1.8	-19.45	-3.38	-4.82	-161.778	-5.5625	33.94	0.54	57.79	Wrong
T0870D1	T0870TS203_3-D1	T0870D1_s203m3.pdb	123	-3.8	-13.04	-4.2	-4.32	-151.892	-5.5634	37.2	0.56	60.13	Wrong
T0870D1	T0870TS203_4-D1	T0870D1_s203m4.pdb	123	-2	-1.63	-2.53	-3.75	-120.233	-5.9804	23.17	0.35	38.54	Wrong
T0870D1	T0870TS203_5-D1	T0870D1_s203m5.pdb	123	-6.89	-16.98	-3.66	-4.39	-150.445	-6.0228	29.07	0.37	45.47	Wrong
T0870D1	T0870TS207_1-D1	T0870D1_s207m1.pdb	123	-6.22	-3.63	-3.09	-4.47	-64.27	-4.8412	28.66	0.36	42.04	Wrong
T0870D1	T0870TS207_2-D1	T0870D1_s207m2.pdb	123	16.92	6.97	-2.83	-3.71	-53.951	-4.5202	25.2	0.32	39.11	Wrong
T0870D1	T0870TS207_3-D1	T0870D1_s207m3.pdb	123	10.45	3.28	-2.27	-3.59	-69.423	-4.6549	22.56	0.38	37.51	Wrong
T0870D1	T0870TS207_4-D1	T0870D1_s207m4.pdb	123	-6	-2.21	-4.02	-3.99	-105.278	-4.8567	21.55	0.27	38.38	Wrong
T0870D1	T0870TS207_5-D1	T0870D1_s207m5.pdb	123	10.53	7.98	-1.54	-2.99	-82.686	-5.435	19.11	0.25	30.64	Wrong
T0870D1	T0870TS213_1-D1	T0870D1_s213m1.pdb	123	-7.57	-11.97	-3.03	-4.69	-169.547	-6.0673	24.8	0.39	47.58	Wrong
T0870D1	T0870TS213_2-D1	T0870D1_s213m2.pdb	123	-10.96	-19.52	-3.54	-4.73	-170.654	-5.8003	34.55	0.55	57.57	Wrong
T0870D1	T0870TS213_3-D1	T0870D1_s213m3.pdb	123	-4.62	-10.22	-2.61	-4.33	-102.409	-5.2926	26.02	0.48	45.33	Wrong
T0870D1	T0870TS213_4-D1	T0870D1_s213m4.pdb	123	-1.73	5.36	-3.05	-3.45	-144.978	-5.6679	27.85	0.34	39.78	Wrong
T0870D1	T0870TS213_5-D1	T0870D1_s213m5.pdb	123	1.34	-20.81	-2.62	-5.37	-158.186	-5.7268	34.96	0.51	48.8	Wrong
T0870D1	T0870TS220_1-D1	T0870D1_s220m1.pdb	123	4.37	-9.42	-2.38	-3.93	-127.334	-6.0717	37.8	0.54	62.18	Wrong
T0870D1	T0870TS220_2-D1	T0870D1_s220m2.pdb	123	-5.82	-11.23	-3.02	-4.55	-158.985	-5.9247	29.88	0.36	35.36	Wrong
T0870D1	T0870TS220_3-D1	T0870D1_s220m3.pdb	123	-6.89	-16.98	-4.1	-4.59	-150.445	-6.0228	29.07	0.37	45.47	Wrong
T0870D1	T0870TS220_4-D1	T0870D1_s220m4.pdb	123	-13.02	-12.39	-3.25	-3.96	-172.724	-6.1295	24.59	0.39	47.63	Wrong
T0870D1	T0870TS220_5-D1	T0870D1_s220m5.pdb	123	-7.04	-4.24	-3.14	-4.3	-135.393	-5.8014	24.19	0.46	40.92	Wrong
T0870D1	T0870TS229_1-D1	T0870D1_s229m1.pdb	123	20.78	32.44	0.22	-0.18	26.324	-2.3159	15.45	0.23	22.53	Wrong
T0870D1	T0870TS229_2-D1	T0870D1_s229m2.pdb	123	23.5	27.09	0.4	-0.76	27.566	-1.3048	17.68	0.29	25.14	Wrong
T0870D1	T0870TS229_3-D1	T0870D1_s229m3.pdb	123	15.09	17.08	-0.46	-1.81	14.688	-1.9932	14.43	0.26	19.52	Wrong
T0870D1	T0870TS229_4-D1	T0870D1_s229m4.pdb	123	7.26	14.86	-1.49	-1.82	10.737	-1.2531	15.45	0.24	21.46	Wrong
T0870D1	T0870TS229_5-D1	T0870D1_s229m5.pdb	123	12.69	12.36	-1.19	-2.48	60.301	-2.0159	17.68	0.26	23.43	Wrong
T0870D1	T0870TS232_1-D1	T0870D1_s232m1.pdb	123	27.4	41.71	-1.88	-1.69	23.41	-3.9474	21.55	0.34	31.93	Wrong
T0870D1	T0870TS232_2-D1	T0870D1_s232m2.pdb	123	27.06	40.13	-0.19	-0.77	-9.912	-4.2523	22.15	0.4	28.55	Wrong
T0870D1	T0870TS232_3-D1	T0870D1_s232m3.pdb	123	18.87	40.02	-2.01	-2.05	-32.685	-4.1003	33.54	0.57	56.74	Wrong
T0870D1	T0870TS232_4-D1	T0870D1_s232m4.pdb	123	4.37	-9.42	-2.6	-3.77	-127.334	-6.0717	37.8	0.54	62.18	Wrong
T0870D1	T0870TS232_5-D1	T0870D1_s232m5.pdb	123	6.86	0.38	-2.33	-3.32	-129.566	-5.6383	20.93	0.29	37.64	Wrong
T0870D1	T0870TS236_1-D1	T0870D1_s236m1.pdb	123	14.94	-0.26	-2.14	-3.55	-111.155	-5.3887	23.98	0.43	36	Wrong
T0870D1	T0870TS236_2-D1	T0870D1_s236m2.pdb	123	3.53	-14.33	-2.55	-4.86	-149.286	-5.8721	24.19	0.34	43.76	Wrong
T0870D1	T0870TS236_3-D1	T0870D1_s236m3.pdb	123	7.97	-7.42	-2.57	-4.77	-129.781	-5.6568	21.55	0.31	29.86	Wrong
T0870D1	T0870TS236_4-D1	T0870D1_s236m4.pdb	123	14.98	-2.94	-2.18	-4.04	-150.927	-5.7569	22.36	0.3	40.31	Wrong
T0870D1	T0870TS236_5-D1	T0870D1_s236m5.pdb	123	23.39	-3.47	-2.27	-3.92	-134.53	-5.3281	21.34	0.41	38.08	Wrong
T0870D1	T0870TS239_1-D1	T0870D1_s239m1.pdb	123	0.54	-19.94	-3.62	-4.65	-145.986	-5.4367	34.76	0.55	57.73	Wrong
T0870D1	T0870TS239_2-D1	T0870D1_s239m2.pdb	123	-18.54	-21.92	-3.76	-5.19	-159.982	-5.5114	33.94	0.56	58.8	Wrong
T0870D1	T0870TS239_3-D1	T0870D1_s239m3.pdb	123	-8.72	-13.91	-3.06	-4.14	-135.85	-5.1127	31.3	0.57	56.7	Wrong
T0870D1	T0870TS239_4-D1	T0870D1_s239m4.pdb	123	-0.18	-13.05	-2.79	-4.37	-122.585	-5.2508	34.55	0.55	57.33	Wrong
T0870D1	T0870TS239_5-D1	T0870D1_s239m5.pdb	123	1.19	-5.41	-3.43	-4.29	-142.207	-5.3902	36.79	0.56	59.84	Wrong
T0870D1	T0870TS243_1-D1	T0870D1_s243m1.pdb	123	-17.98	-19.23	-4.04	-4.6	-166.831	-6.1188	37.8	0.56	61.05	Wrong
T0870D1	T0870TS243_2-D1	T0870D1_s243m2.pdb	123	-10.04	-20.13	-3.9	-5.02	-159.514	-6.1478	37.8	0.56	60.96	Wrong
T0870D1	T0870TS243_3-D1	T0870D1_s243m3.pdb	123	-13.21	-15.55	-3.88	-4.96	-151.499	-6.1271	37.8	0.56	60.88	Wrong
T0870D1	T0870TS243_4-D1	T0870D1_s243m4.pdb	123	-4.37	-15	-4.51	-4.63	-160.134	-6.0787	36.99	0.56	60.81	Wrong
T0870D1	T0870TS243_5-D1	T0870D1_s243m5.pdb	123	-11.07	-21.2	-3.46	-4.79	-147.657	-6.1857	37.6	0.56	60.41	Wrong
T0870D1	T0870TS247_1-D1	T0870D1_s247m1.pdb	123	-14.19	3.75	-3.97	-3.55	-119.008	-5.6525	27.44	0.35	44.11	Wrong
T0870D1	T0870TS247_2-D1	T0870D1_s247m2.pdb	123	-3.55	4.69	-3.38	-3.64	-148.769	-5.6655	28.05	0.34	39.77	Wrong
T0870D1	T0870TS247_3-D1	T0870D1_s247m3.pdb	123	4.78	-8.29	-2.05	-4.11	-149.949	-5.8056	36.59	0.55	60.11	Wrong
T0870D1	T0870TS247_4-D1	T0870D1_s247m4.pdb	123	3.89	-20.81	-2.71	-4.82	-158.17	-5.6998	34.55	0.51	48.75	Wrong
T0870D1	T0870TS247_5-D1	T0870D1_s247m5.pdb	123	1.8	-3.71	-3.04	-4.13	-150.348	-5.6092	25.2	0.38	37.25	Wrong
T0870D1	T0870TS250_1-D1	T0870D1_s250m1.pdb	123	-6.49	22.97	-2.38	-1.8	-79.369	-5.4516	22.97	0.31	36.92	Wrong
T0870D1	T0870TS250_2-D1	T0870D1_s250m2.pdb	123	1.29	22.08	-2.31	-2.05	-57.826	-5.4003	23.37	0.28	34.98	Wrong
T0870D1	T0870TS250_3-D1	T0870D1_s250m3.pdb	123	-4.09	18.53	-2.59	-2.25	-66.798	-5.4976	22.97	0.31	36.59	Wrong
T0870D1	T0870TS250_4-D1	T0870D1_s250m4.pdb	123	-1.76	19.61	-2.63	-2.57	-66.105	-5.4604	23.17	0.28	36.74	Wrong
T0870D1	T0870TS250_5-D1	T0870D1_s250m5.pdb	123	0.47	19.94	-2.23	-2.22	-66.418	-5.3478	22.15	0.27	35.15	Wrong
T0870D1	T0870TS251_1-D1	T0870D1_s251m1.pdb	123	29.31	36.35	-1.07	-1.54	-86.6	-4.9913	30.69	0.47	49.78	Wrong
T0870D1	T0870TS251_2-D1	T0870D1_s251m2.pdb	123	19.55	27.95	-0.86	-0.91	-85.166	-7.2311	18.09	0.23	25.5	Wrong
T0870D1	T0870TS251_3-D1	T0870D1_s251m3.pdb	123	6.32	22.81	-2.12	-1.96	-61.494	-5.701	21.14	0.34	30.05	Wrong
T0870D1	T0870TS251_4-D1	T0870D1_s251m4.pdb	123	6.47	17.57	-1.24	-0.92	-71.367	-8.6119	14.84	0.18	19.79	Wrong
T0870D1	T0870TS251_5-D1	T0870D1_s251m5.pdb	123	17.6	20.31	-2.37	-2.91	-88.396	-5.2817	30.49	0.49	53.52	Wrong
T0870D1	T0870TS252_1-D1	T0870D1_s252m1.pdb	123	-6.74	-13.18	-3.68	-5.26	-151.608	-5.677	44.72	0.62	68.9	Wrong
T0870D1	T0870TS252_2-D1	T0870D1_s252m2.pdb	123	-3.34	-6.13	-2.55	-4.24	-143.839	-5.7549	51.63	0.64	75.54	Wrong
T0870D1	T0870TS252_3-D1	T0870D1_s252m3.pdb	123	-7.97	-10.52	-3.23	-4.54	-127.541	-5.6636	38.82	0.51	57.18	Wrong
T0870D1	T0870TS252_4-D1	T0870D1_s252m4.pdb	123	6.4	-1.49	-2.47	-3.99	-124.95	-5.6748	48.98	0.68	70.04	Wrong
T0870D1	T0870TS252_5-D1	T0870D1_s252m5.pdb	123	-20.15	-10.32	-4.13	-4.13	-147.304	-5.9058	46.75	0.57	69.75	Wrong
T0870D1	T0870TS258_1-D1	T0870D1_s258m1.pdb	123	18.98	26.79	-0.95	-2.25	-49.443	-4.2221	28.25	0.5	51.33	Wrong
T0870D1	T0870TS258_2-D1	T0870D1_s258m2.pdb	123	12.52	23.73	-0.94	-2.28	-48.213	-4.2515	28.25	0.5	51.25	Wrong
T0870D1	T0870TS258_3-D1	T0870D1_s258m3.pdb	123	18.81	29.31	-1.7	-2.07	-46.202	-4.2469	28.05	0.5	50.34	Wrong
T0870D1	T0870TS258_4-D1	T0870D1_s258m4.pdb	123	35.92	33.28	-1.99	-2.39	-13.127	-3.1091	35.77	0.5	57.1	Wrong
T0870D1	T0870TS258_5-D1	T0870D1_s258m5.pdb	123	15.18	25.17	-1.75	-2.23	-51.828	-4.1244	28.45	0.5	50.75	Wrong
T0870D1	T0870TS264_1-D1	T0870D1_s264m1.pdb	123	13.58	21.32	-1.11	-1.59	-55.571	-5.2886	19.31	0.24	26.18	Wrong
T0870D1	T0870TS264_2-D1	T0870D1_s264m2.pdb	123	11.84	12.93	-1.55	-2.53	-59.565	-5.2791	21.14	0.23	31.27	Wrong
T0870D1	T0870TS264_3-D1	T0870D1_s264m3.pdb	123	11.3	26.53	-1.92	-1.33	-43.249	-5.1154	22.15	0.41	28.12	Wrong
T0870D1	T0870TS264_4-D1	T0870D1_s264m4.pdb	123	14.13	34.41	-1.6	-0.37	-24.821	-5.4376	20.12	0.28	31.84	Wrong
T0870D1	T0870TS264_5-D1	T0870D1_s264m5.pdb	123	25.59	19.11	-1.3	-2.09	-41.596	-5.0391	19.92	0.31	32.05	Wrong
T0870D1	T0870TS270_1-D1	T0870D1_s270m1.pdb	123	0.48	-11.01	-3.28	-4.26	-144.5	-5.721	37.4	0.56	60.07	Wrong
T0870D1	T0870TS270_2-D1	T0870D1_s270m2.pdb	123	-7.57	-11.97	-3.07	-4.21	-169.547	-6.0673	24.8	0.39	47.58	Wrong
T0870D1	T0870TS270_3-D1	T0870D1_s270m3.pdb	123	-10.96	-19.52	-3.37	-5.51	-170.654	-5.8003	34.55	0.55	57.57	Wrong
T0870D1	T0870TS270_4-D1	T0870D1_s270m4.pdb	123	10.23	-20.29	-2.76	-5.38	-138.408	-5.622	25.2	0.4	39.19	Wrong
T0870D1	T0870TS270_5-D1	T0870D1_s270m5.pdb	123	4.05	-1.73	-1.9	-3.7	-111.026	-5.0021	27.85	0.47	47.63	Wrong
T0870D1	T0870TS275_1-D1	T0870D1_s275m1.pdb	123	16.69	8.87	-1.12	-2.85	-47.633	-5.3871	18.9	0.26	26.96	Wrong
T0870D1	T0870TS275_2-D1	T0870D1_s275m2.pdb	123	25.01	11.77	-1.09	-2.37	-45.056	-4.9182	20.73	0.31	28.78	Wrong
T0870D1	T0870TS275_3-D1	T0870D1_s275m3.pdb	123	15.48	12.08	-1.48	-2.63	-51.028	-5.4113	19.92	0.25	26.84	Wrong
T0870D1	T0870TS275_4-D1	T0870D1_s275m4.pdb	123	14.43	9.49	-1.17	-2.86	-52.355	-5.0004	19.51	0.26	28.36	Wrong
T0870D1	T0870TS275_5-D1	T0870D1_s275m5.pdb	123	17.11	12.29	-1.06	-2.5	-48.504	-5.4219	20.53	0.29	27.05	Wrong
T0870D1	T0870TS282_1-D1	T0870D1_s282m1.pdb	123	-6.69	-17.08	-3.39	-5.26	-181.986	-6.1867	23.17	0.4	44.78	Wrong
T0870D1	T0870TS282_2-D1	T0870D1_s282m2.pdb	123	-6.29	1.14	-2.66	-3.54	-155.486	-6.217	33.33	0.39	38.22	Wrong
T0870D1	T0870TS282_3-D1	T0870D1_s282m3.pdb	123	-4.61	-1.1	-3.29	-4.21	-138.862	-6.0617	31.91	0.38	39.29	Wrong
T0870D1	T0870TS282_4-D1	T0870D1_s282m4.pdb	123	-11.89	1.38	-3.33	-3.82	-148.536	-6.3658	21.95	0.27	34.86	Wrong
T0870D1	T0870TS282_5-D1	T0870D1_s282m5.pdb	123	4.59	5.21	-3.08	-2.96	-155.367	-5.8377	22.97	0.31	37.52	Wrong
T0870D1	T0870TS287_1-D1	T0870D1_s287m1.pdb	123	-0.08	-15.71	-3.22	-5.18	-155.44	-5.8688	23.98	0.35	43.74	Wrong
T0870D1	T0870TS287_2-D1	T0870D1_s287m2.pdb	123	16.34	1.12	-1.52	-3.93	-109.709	-5.1694	22.56	0.39	36.29	Wrong
T0870D1	T0870TS287_3-D1	T0870D1_s287m3.pdb	123	13.67	-3.68	-2.18	-3.86	-158.942	-5.7499	21.95	0.3	40.77	Wrong
T0870D1	T0870TS287_4-D1	T0870D1_s287m4.pdb	123	24.45	-3.73	-2.13	-4.55	-139.406	-5.3234	21.14	0.41	38.13	Wrong
T0870D1	T0870TS287_5-D1	T0870D1_s287m5.pdb	123	-4.07	-9.57	-3.13	-4.52	-138.401	-5.321	23.17	0.27	37.24	Wrong
T0870D1	T0870TS302_1-D1	T0870D1_s302m1.pdb	123	-7.57	-11.97	-3.57	-4.57	-169.547	-6.0673	24.8	0.39	47.58	Wrong
T0870D1	T0870TS302_2-D1	T0870D1_s302m2.pdb	123	-1.96	-1.62	-2.79	-3.17	-120.22	-5.9787	23.17	0.35	38.54	Wrong
T0870D1	T0870TS302_3-D1	T0870D1_s302m3.pdb	123	-0.64	-18.44	-3.62	-5.18	-179.436	-5.8107	22.36	0.31	30.74	Wrong
T0870D1	T0870TS302_4-D1	T0870D1_s302m4.pdb	123	-13.48	3.81	-3.31	-3.36	-118.378	-5.6462	27.44	0.35	44.11	Wrong
T0870D1	T0870TS302_5-D1	T0870D1_s302m5.pdb	123	-0.17	-2.32	-2.32	-3.55	-108.306	-6.1841	23.98	0.38	41.38	Wrong
T0870D1	T0870TS303_1-D1	T0870D1_s303m1.pdb	123	-5.15	-7.54	-2.74	-4.49	-137.735	-5.8777	25.41	0.38	47.99	Wrong
T0870D1	T0870TS303_2-D1	T0870D1_s303m2.pdb	123	-4.2	-18.73	-3.87	-3.93	-158.612	-5.7566	38.21	0.55	61.44	Wrong
T0870D1	T0870TS303_3-D1	T0870D1_s303m3.pdb	123	-17.74	-21.11	-3.2	-5.5	-165.394	-5.6841	34.76	0.55	56.76	Wrong
T0870D1	T0870TS303_4-D1	T0870D1_s303m4.pdb	123	4.78	-8.29	-2.14	-4.65	-149.949	-5.8056	36.59	0.55	60.11	Wrong
T0870D1	T0870TS303_5-D1	T0870D1_s303m5.pdb	123	0.84	-7.27	-1.81	-4.16	-131.03	-5.8667	30.29	0.52	53.78	Wrong
T0870D1	T0870TS313_1-D1	T0870D1_s313m1.pdb	123	3.36	8.65	-2.16	-2.34	-89.86	-5.9514	22.56	0.27	28.83	Wrong
T0870D1	T0870TS313_2-D1	T0870D1_s313m2.pdb	123	5.34	9.28	-2.04	-2.87	-91.114	-5.9927	22.36	0.26	28.96	Wrong
T0870D1	T0870TS313_3-D1	T0870D1_s313m3.pdb	123	8.47	9.96	-2.13	-2.41	-86.059	-5.9092	21.95	0.27	28.76	Wrong
T0870D1	T0870TS313_4-D1	T0870D1_s313m4.pdb	123	3.07	9.89	-2.01	-2.71	-89.057	-5.978	21.95	0.27	29.05	Wrong
T0870D1	T0870TS313_5-D1	T0870D1_s313m5.pdb	123	3.07	8.94	-2.02	-2.78	-88.024	-5.9416	22.36	0.27	29.24	Wrong
T0870D1	T0870TS320_1-D1	T0870D1_s320m1.pdb	123	-3.8	-13.04	-4.26	-4.45	-151.892	-5.5634	37.2	0.56	60.13	Wrong
T0870D1	T0870TS320_2-D1	T0870D1_s320m2.pdb	123	1.8	-19.45	-3.76	-5.61	-161.778	-5.5625	33.94	0.54	57.79	Wrong
T0870D1	T0870TS320_3-D1	T0870D1_s320m3.pdb	123	4.37	-9.42	-2.48	-4.07	-127.334	-6.0717	37.8	0.54	62.18	Wrong
T0870D1	T0870TS320_4-D1	T0870D1_s320m4.pdb	123	18.87	40.02	-2.3	-1.89	-32.685	-4.1003	33.54	0.57	56.74	Wrong
T0870D1	T0870TS320_5-D1	T0870D1_s320m5.pdb	123	18.87	40.02	-2.21	-1.8	-32.685	-4.1003	33.54	0.57	56.74	Wrong
T0870D1	T0870TS321_1-D1	T0870D1_s321m1.pdb	123	14.99	-4.4	-1.87	-3.94	-107.317	-5.3217	25.41	0.33	33.38	Wrong
T0870D1	T0870TS321_2-D1	T0870D1_s321m2.pdb	123	6.76	-3.62	-2.99	-4.03	-116.701	-5.4721	20.73	0.4	39.67	Wrong
T0870D1	T0870TS321_3-D1	T0870D1_s321m3.pdb	123	9.28	-12.11	-2.85	-4.72	-117.367	-5.6888	20.12	0.33	34.63	Wrong
T0870D1	T0870TS321_4-D1	T0870D1_s321m4.pdb	123	7.33	-6.08	-2.03	-4.07	-112.266	-5.9192	20.73	0.35	39.7	Wrong
T0870D1	T0870TS321_5-D1	T0870D1_s321m5.pdb	123	6.81	-5.2	-2.59	-3.99	-116.815	-5.8744	20.73	0.36	39.56	Wrong
T0870D1	T0870TS322_1-D1	T0870D1_s322m1.pdb	123	5.53	-1.36	-2.24	-3.76	-137.167	-5.636	22.76	0.4	39.36	Wrong
T0870D1	T0870TS322_2-D1	T0870D1_s322m2.pdb	123	-3.82	-13.94	-2.86	-4.39	-122.433	-5.8723	20.53	0.31	32.86	Wrong
T0870D1	T0870TS322_3-D1	T0870D1_s322m3.pdb	123	2.8	-7.59	-2.95	-3.89	-115.209	-6.0391	25.41	0.33	47.96	Wrong
T0870D1	T0870TS322_4-D1	T0870D1_s322m4.pdb	123	-3.55	-4.04	-3.27	-3.98	-124.263	-5.7661	43.7	0.48	58.74	Wrong
T0870D1	T0870TS322_5-D1	T0870D1_s322m5.pdb	123	-9.97	-4.53	-3.42	-4.37	-94.104	-5.7413	20.73	0.35	38.38	Wrong
T0870D1	T0870TS324_1-D1	T0870D1_s324m1.pdb	123	-12.28	-11.18	-3.35	-3.93	-150.797	-5.5564	25.41	0.39	47.88	Wrong
T0870D1	T0870TS324_2-D1	T0870D1_s324m2.pdb	123	7.89	-18.8	-2.78	-5.12	-154.609	-5.3747	35.77	0.56	58.15	Wrong
T0870D1	T0870TS324_3-D1	T0870D1_s324m3.pdb	123	-1.68	-15.34	-3.47	-5.38	-131.069	-5.4682	29.27	0.37	45.73	Wrong
T0870D1	T0870TS324_4-D1	T0870D1_s324m4.pdb	123	11.66	-1.71	-2.03	-4.42	-117.308	-5.3957	23.17	0.36	38.56	Wrong
T0870D1	T0870TS324_5-D1	T0870D1_s324m5.pdb	123	-3.66	5.66	-3.69	-3.45	-112.48	-5.2876	27.44	0.35	44.18	Wrong
T0870D1	T0870TS325_1-D1	T0870D1_s325m1.pdb	123	-13.39	-22.42	-3.44	-4.76	-164.947	-5.5164	34.15	0.56	58.75	Wrong
T0870D1	T0870TS325_2-D1	T0870D1_s325m2.pdb	123	5.26	-16.75	-3.66	-4.79	-124.733	-5.4428	34.15	0.53	56.81	Wrong
T0870D1	T0870TS325_3-D1	T0870D1_s325m3.pdb	123	12.25	-4.52	-1.73	-3.37	-111.95	-5.8123	29.68	0.33	33.84	Wrong
T0870D1	T0870TS325_4-D1	T0870D1_s325m4.pdb	123	-4.32	-14.48	-3.49	-5.51	-139.872	-5.5102	31.1	0.57	56.48	Wrong
T0870D1	T0870TS325_5-D1	T0870D1_s325m5.pdb	123	-2.48	-11.79	-3.23	-4.92	-128.626	-5.2195	31.3	0.57	56.66	Wrong
T0870D1	T0870TS330_1-D1	T0870D1_s330m1.pdb	123	-11.67	-16.28	-3.09	-5.03	-139.1	-5.4399	23.58	0.39	37.33	Wrong
T0870D1	T0870TS330_2-D1	T0870D1_s330m2.pdb	123	20.37	10.28	-1.71	-3.59	-105.537	-5.3954	41.87	0.46	41.61	Wrong
T0870D1	T0870TS330_3-D1	T0870D1_s330m3.pdb	123	-9.24	-3.93	-3.02	-4.51	-143.609	-5.508	33.33	0.43	43.08	Wrong
T0870D1	T0870TS330_4-D1	T0870D1_s330m4.pdb	123	-4.78	-6.32	-3.7	-4.91	-126.718	-5.3496	24.39	0.33	32.98	Wrong
T0870D1	T0870TS330_5-D1	T0870D1_s330m5.pdb	123	6.54	-6.14	-2.21	-4.7	-124.196	-5.4205	27.44	0.35	39.7	Wrong
T0870D1	T0870TS342_1-D1	T0870D1_s342m1.pdb	123	22.06	5.81	-0.89	-3.43	-80.899	-5.2093	28.45	0.46	52.57	Wrong
T0870D1	T0870TS345_1-D1	T0870D1_s345m1.pdb	123	26.18	28.43	-1.09	-2.11	-30.546	-4.6708	27.44	0.47	44.05	Wrong
T0870D1	T0870TS345_2-D1	T0870D1_s345m2.pdb	123	8.81	7.09	-2	-2.44	-71.643	-4.7102	21.55	0.3	26.11	Wrong
T0870D1	T0870TS345_3-D1	T0870D1_s345m3.pdb	123	19.76	21.8	-1.22	-2.25	-24.925	-5.3423	19.51	0.28	24.76	Wrong
T0870D1	T0870TS345_4-D1	T0870D1_s345m4.pdb	123	23.51	9.44	-1.75	-3.45	-59.672	-5.0138	33.33	0.52	58.12	Wrong
T0870D1	T0870TS345_5-D1	T0870D1_s345m5.pdb	123	22.7	25.06	-0.14	-1.19	-85.57	-5.8924	20.93	0.36	33.79	Wrong
T0870D1	T0870TS349_1-D1	T0870D1_s349m1.pdb	123	0.86	9.38	-2.02	-2.78	-53.868	-5.2082	21.75	0.26	29.01	Wrong
T0870D1	T0870TS356_1-D1	T0870D1_s356m1.pdb	123	-5.93	4.94	-3.36	-3.64	-113.902	-5.2716	27.24	0.35	44.13	Wrong
T0870D1	T0870TS356_2-D1	T0870D1_s356m2.pdb	123	3.87	-4.45	-1.94	-4.34	-130.199	-5.8152	21.34	0.3	37.52	Wrong
T0870D1	T0870TS356_3-D1	T0870D1_s356m3.pdb	123	-10.11	2.62	-4.2	-3.41	-116.731	-5.2105	27.64	0.35	44.12	Wrong
T0870D1	T0870TS356_4-D1	T0870D1_s356m4.pdb	123	5.61	-3.92	-2.42	-3.48	-138.908	-5.8424	21.34	0.3	37.59	Wrong
T0870D1	T0870TS356_5-D1	T0870D1_s356m5.pdb	123	2.17	-3.75	-2.9	-3.78	-133.883	-5.8254	21.55	0.3	37.47	Wrong
T0870D1	T0870TS357_1-D1	T0870D1_s357m1.pdb	123	12.52	37.9	-2.06	-1.1	-35.363	-4.6412	27.24	0.48	41.09	Wrong
T0870D1	T0870TS357_2-D1	T0870D1_s357m2.pdb	123	15.97	23.92	-0.47	-1.48	-52.824	-4.9372	27.64	0.47	40.64	Wrong
T0870D1	T0870TS357_3-D1	T0870D1_s357m3.pdb	123	13.06	29.46	-1.08	-1	-52.212	-5.2896	27.03	0.5	39.61	Wrong
T0870D1	T0870TS357_4-D1	T0870D1_s357m4.pdb	123	10.22	27.24	-1.04	-1.58	-60.614	-5.0267	27.24	0.48	38.09	Wrong
T0870D1	T0870TS357_5-D1	T0870D1_s357m5.pdb	123	14.86	45.85	-1.31	-0.48	-30.528	-4.556	25.81	0.49	41.35	Wrong
T0870D1	T0870TS359_1-D1	T0870D1_s359m1.pdb	123	10.27	10.35	-1.66	-3.03	-76.783	-5.1998	22.76	0.34	35.38	Wrong
T0870D1	T0870TS359_2-D1	T0870D1_s359m2.pdb	123	9.67	9.18	-1.99	-3.84	-57.481	-4.8951	19.92	0.33	33.61	Wrong
T0870D1	T0870TS359_3-D1	T0870D1_s359m3.pdb	123	19.09	32.37	-2.08	-2.36	-4.314	-4.0141	20.53	0.36	33.53	Wrong
T0870D1	T0870TS359_4-D1	T0870D1_s359m4.pdb	123	19.09	32.37	-1.84	-2.15	-4.314	-4.0141	20.53	0.36	33.53	Wrong
T0870D1	T0870TS359_5-D1	T0870D1_s359m5.pdb	123	28.84	51.73	-0.83	-1	18.733	-4.231	20.12	0.33	33.54	Wrong
T0870D1	T0870TS363_1-D1	T0870D1_s363m1.pdb	123	-13.02	-12.39	-3.87	-5.11	-172.724	-6.1295	24.59	0.39	47.63	Wrong
T0870D1	T0870TS363_2-D1	T0870D1_s363m2.pdb	123	-9.46	-19.71	-4.12	-5.6	-183.882	-5.6821	22.36	0.29	30.75	Wrong
T0870D1	T0870TS363_3-D1	T0870D1_s363m3.pdb	123	-6.89	-16.98	-3.84	-5.13	-150.445	-6.0228	29.07	0.37	45.47	Wrong
T0870D1	T0870TS363_4-D1	T0870D1_s363m4.pdb	123	-2.48	-17.16	-3.39	-5.21	-175.029	-5.7007	22.36	0.31	30.73	Wrong
T0870D1	T0870TS363_5-D1	T0870D1_s363m5.pdb	123	-0.85	-17.1	-3.44	-5.89	-172.48	-5.7146	22.15	0.29	30.72	Wrong
T0870D1	T0870TS367_1-D1	T0870D1_s367m1.pdb	123	22.85	33.53	-1.77	-1.82	-16.64	-5.0474	18.9	0.36	30.05	Wrong
T0870D1	T0870TS380_1-D1	T0870D1_s380m1.pdb	123	18.87	40.02	-2.27	-1.89	-32.685	-4.1003	33.54	0.57	56.74	Wrong
T0870D1	T0870TS380_2-D1	T0870D1_s380m2.pdb	123	18.87	40.02	-2.24	-2.37	-32.685	-4.1003	33.54	0.57	56.74	Wrong
T0870D1	T0870TS380_3-D1	T0870D1_s380m3.pdb	123	24.45	28.29	-1.43	-1.91	-50.271	-4.5419	29.47	0.44	47.33	Wrong
T0870D1	T0870TS380_4-D1	T0870D1_s380m4.pdb	123	18.2	20.45	-1.82	-2.61	-54.304	-4.5612	21.55	0.45	40.15	Wrong
T0870D1	T0870TS380_5-D1	T0870D1_s380m5.pdb	123	34.81	35.61	0.31	-0.87	-18.456	-5.0224	17.07	0.29	27.35	Wrong
T0870D1	T0870TS382_1-D1	T0870D1_s382m1.pdb	123	-0.85	-17.1	-3.3	-5.33	-172.48	-5.7146	22.15	0.29	30.72	Wrong
T0870D1	T0870TS382_2-D1	T0870D1_s382m2.pdb	123	-9.46	-19.71	-4.5	-5.46	-183.882	-5.6821	22.36	0.29	30.75	Wrong
T0870D1	T0870TS382_3-D1	T0870D1_s382m3.pdb	123	1.44	-18.59	-2.78	-4.91	-180.768	-5.7573	22.15	0.31	30.69	Wrong
T0870D1	T0870TS382_4-D1	T0870D1_s382m4.pdb	123	-2.48	-17.16	-3.33	-4.84	-175.029	-5.7007	22.36	0.31	30.73	Wrong
T0870D1	T0870TS382_5-D1	T0870D1_s382m5.pdb	123	-2.84	-17.78	-3.19	-5.13	-180.574	-5.7285	22.36	0.31	30.72	Wrong
T0870D1	T0870TS384_1-D1	T0870D1_s384m1.pdb	123	-5.66	-10.11	-3.75	-4.12	-161.697	-5.8743	36.79	0.56	59.92	Wrong
T0870D1	T0870TS384_2-D1	T0870D1_s384m2.pdb	123	-14.98	-25.59	-3.57	-4.98	-175.359	-5.996	34.96	0.54	57.96	Wrong
T0870D1	T0870TS384_3-D1	T0870D1_s384m3.pdb	123	-14.98	-10.97	-3.47	-4.59	-166.163	-6.2887	25	0.37	48.14	Wrong
T0870D1	T0870TS384_4-D1	T0870D1_s384m4.pdb	123	1.25	-10.72	-2.76	-4.61	-142.583	-6.2091	37.4	0.54	61.94	Wrong
T0870D1	T0870TS384_5-D1	T0870D1_s384m5.pdb	123	-0.44	-9.47	-3.51	-4.74	-150.463	-6.0283	36.59	0.56	60.17	Wrong
T0870D1	T0870TS393_1-D1	T0870D1_s393m1.pdb	123	-9.63	-8.64	-3.29	-4.59	-162.021	-5.9365	25.2	0.4	47.32	Wrong
T0870D1	T0870TS393_2-D1	T0870D1_s393m2.pdb	123	-6.61	-18.33	-3.5	-4.65	-167.089	-5.6726	37.8	0.56	59.97	Wrong
T0870D1	T0870TS393_3-D1	T0870D1_s393m3.pdb	123	-4.89	-22.11	-3.6	-5.28	-175.897	-5.6669	34.55	0.55	57.51	Wrong
T0870D1	T0870TS393_4-D1	T0870D1_s393m4.pdb	123	-4.92	-8.41	-2.66	-4.69	-155.058	-5.6907	36.99	0.56	59.63	Wrong
T0870D1	T0870TS393_5-D1	T0870D1_s393m5.pdb	123	2.25	-8.21	-2.1	-4.81	-128.697	-5.786	29.68	0.52	53.47	Wrong
T0870D1	T0870TS396_1-D1	T0870D1_s396m1.pdb	123	10.81	0.12	-2	-3.59	-130.835	-5.5588	20.73	0.29	37.56	Wrong
T0870D1	T0870TS396_2-D1	T0870D1_s396m2.pdb	123	0.29	-4.4	-2.74	-4.49	-154.619	-5.9907	21.34	0.3	37.39	Wrong
T0870D1	T0870TS396_3-D1	T0870D1_s396m3.pdb	123	0.57	-19.81	-3.35	-5.33	-163.188	-5.5007	33.94	0.55	57.8	Wrong
T0870D1	T0870TS396_4-D1	T0870D1_s396m4.pdb	123	-1.78	-12.65	-3.35	-4.49	-152.648	-5.518	37.2	0.56	59.96	Wrong
T0870D1	T0870TS396_5-D1	T0870D1_s396m5.pdb	123	9.96	-19.95	-2.52	-4.77	-136.472	-5.4505	25.2	0.4	39.28	Wrong
T0870D1	T0870TS399_1-D1	T0870D1_s399m1.pdb	123	8.24	-5.34	-1.97	-4.72	-56.218	-4.2905	31.5	0.45	46.87	Wrong
T0870D1	T0870TS399_2-D1	T0870D1_s399m2.pdb	123	9.04	-5.68	-1.89	-4.46	-33.282	-4.391	30.29	0.47	45.49	Wrong
T0870D1	T0870TS399_3-D1	T0870D1_s399m3.pdb	123	0.83	-6.87	-2.72	-4.32	-56.113	-4.4624	30.08	0.42	49.33	Wrong
T0870D1	T0870TS399_4-D1	T0870D1_s399m4.pdb	123	-9.65	-9.47	-2.62	-3.81	-48.576	-4.2668	33.94	0.43	49.27	Wrong
T0870D1	T0870TS399_5-D1	T0870D1_s399m5.pdb	123	0.6	-5.61	-1.87	-3.6	-43.363	-4.0607	34.15	0.45	50.01	Wrong
T0870D1	T0870TS405_1-D1	T0870D1_s405m1.pdb	123	9.42	2.59	-1.84	-4.05	-69.701	-4.8818	27.85	0.47	47.34	Wrong
T0870D1	T0870TS405_2-D1	T0870D1_s405m2.pdb	123	14.88	7.45	-2.25	-3.57	-63.7	-4.4713	30.29	0.46	50.31	Wrong
T0870D1	T0870TS405_3-D1	T0870D1_s405m3.pdb	123	20.48	18.85	-2.27	-3.2	-65.178	-4.7863	37.2	0.54	58.99	Wrong
T0870D1	T0870TS405_4-D1	T0870D1_s405m4.pdb	123	18.3	11.76	-1.2	-2.94	-44.05	-4.6189	30.69	0.47	50.79	Wrong
T0870D1	T0870TS405_5-D1	T0870D1_s405m5.pdb	123	18.3	11.76	-1.11	-3.35	-44.05	-4.6189	30.69	0.47	50.79	Wrong
T0870D1	T0870TS407_1-D1	T0870D1_s407m1.pdb	123	30.87	24	-1.31	-2.43	-64.783	-5.238	36.38	0.51	53.72	Wrong
T0870D1	T0870TS407_2-D1	T0870D1_s407m2.pdb	123	32.86	24.01	-0.45	-2.24	-36.822	-5.0698	23.98	0.38	38.57	Wrong
T0870D1	T0870TS407_3-D1	T0870D1_s407m3.pdb	123	27.78	19.5	-1.07	-2.47	-29.101	-5.0928	25.41	0.4	44.51	Wrong
T0870D1	T0870TS407_4-D1	T0870D1_s407m4.pdb	123	35.83	27.55	-0.37	-2.52	-15.886	-5.0045	23.98	0.38	37.83	Wrong
T0870D1	T0870TS407_5-D1	T0870D1_s407m5.pdb	123	32.68	23.43	-0.59	-2.13	-22.661	-5.0074	26.02	0.41	43.12	Wrong
T0870D1	T0870TS411_1-D1	T0870D1_s411m1.pdb	123	-10.53	-20.55	-3.48	-4.53	-154.745	-5.8462	36.18	0.56	58.81	Wrong
T0870D1	T0870TS411_2-D1	T0870D1_s411m2.pdb	123	1.96	-20.81	-3.91	-5.3	-154.371	-5.8288	36.99	0.54	59.35	Wrong
T0870D1	T0870TS411_3-D1	T0870D1_s411m3.pdb	123	-1.4	-7.12	-2.06	-4.4	-137.493	-5.8982	36.99	0.56	60.89	Wrong
T0870D1	T0870TS411_4-D1	T0870D1_s411m4.pdb	123	8.1	1.02	-1.79	-3.59	-106.599	-5.4119	28.66	0.49	47.11	Wrong
T0870D1	T0870TS411_5-D1	T0870D1_s411m5.pdb	123	-9.65	-6.88	-3.22	-4.3	-148.818	-5.9496	25	0.39	47.67	Wrong
T0870D1	T0870TS417_1-D1	T0870D1_s417m1.pdb	123	4.37	-9.42	-2.73	-4.3	-127.334	-6.0717	37.8	0.54	62.18	Wrong
T0870D1	T0870TS417_2-D1	T0870D1_s417m2.pdb	123	-3.8	-13.04	-3.87	-4.82	-151.892	-5.5634	37.2	0.56	60.13	Wrong
T0870D1	T0870TS417_3-D1	T0870D1_s417m3.pdb	123	3.89	-20.81	-2.52	-5.46	-158.17	-5.6998	34.55	0.51	48.75	Wrong
T0870D1	T0870TS417_4-D1	T0870D1_s417m4.pdb	123	-13.02	-12.39	-3.5	-5.09	-172.724	-6.1295	24.59	0.39	47.63	Wrong
T0870D1	T0870TS417_5-D1	T0870D1_s417m5.pdb	123	1.8	-19.45	-3.43	-5.06	-161.778	-5.5625	33.94	0.54	57.79	Wrong
T0870D1	T0870TS420_1-D1	T0870D1_s420m1.pdb	123	-5.82	-11.23	-3.88	-4.36	-158.985	-5.9247	29.88	0.36	35.36	Wrong
T0870D1	T0870TS420_2-D1	T0870D1_s420m2.pdb	123	-0.85	-17.1	-3.47	-4.99	-172.48	-5.7146	22.15	0.29	30.72	Wrong
T0870D1	T0870TS420_3-D1	T0870D1_s420m3.pdb	123	1.8	-19.45	-3.1	-5.34	-161.778	-5.5625	33.94	0.54	57.79	Wrong
T0870D1	T0870TS420_4-D1	T0870D1_s420m4.pdb	123	16.34	1.12	-1.69	-3.77	-109.709	-5.1694	22.56	0.39	36.29	Wrong
T0870D1	T0870TS420_5-D1	T0870D1_s420m5.pdb	123	-0.08	-15.71	-2.38	-5.1	-155.44	-5.8688	23.98	0.35	43.74	Wrong
T0870D1	T0870TS421_1-D1	T0870D1_s421m1.pdb	123	27.12	35.39	-2.12	-2.38	32.586	-2.0617	33.54	0.54	58.32	Wrong
T0870D1	T0870TS421_2-D1	T0870D1_s421m2.pdb	123	42.98	47.1	-0.18	-0.78	82.722	-3.3315	19.31	0.25	24.94	Wrong
T0870D1	T0870TS421_3-D1	T0870D1_s421m3.pdb	123	16.63	27.68	-1.38	-1.91	27.272	-2.4035	19.51	0.3	32.65	Wrong
T0870D1	T0870TS425_1-D1	T0870D1_s425m1.pdb	123	-3.67	3.64	-2.53	-3.48	-88.301	-4.98	18.09	0.32	31.59	Wrong
T0870D1	T0870TS425_2-D1	T0870D1_s425m2.pdb	123	-9.63	3.32	-3.04	-3.71	-81.554	-4.9367	18.29	0.32	31.16	Wrong
T0870D1	T0870TS425_3-D1	T0870D1_s425m3.pdb	123	1.15	6.25	-2.44	-3.29	-88.137	-4.8513	18.29	0.28	31.59	Wrong
T0870D1	T0870TS425_4-D1	T0870D1_s425m4.pdb	123	-5.31	8.54	-2.72	-3.05	-83.244	-4.7474	18.09	0.33	31.92	Wrong
T0870D1	T0870TS425_5-D1	T0870D1_s425m5.pdb	123	-6.19	6.59	-2.99	-3.46	-82.019	-4.8463	18.09	0.3	31.43	Wrong
T0870D1	T0870TS432_1-D1	T0870D1_s432m1.pdb	123	0.84	-7.27	-2.15	-4.21	-131.03	-5.8667	30.29	0.52	53.78	Wrong
T0870D1	T0870TS432_2-D1	T0870D1_s432m2.pdb	123	-2	-1.63	-2.58	-4.16	-120.233	-5.9804	23.17	0.35	38.54	Wrong
T0870D1	T0870TS432_3-D1	T0870D1_s432m3.pdb	123	-0.17	-2.32	-2.21	-3.79	-107.973	-6.1856	23.98	0.38	41.38	Wrong
T0870D1	T0870TS432_4-D1	T0870D1_s432m4.pdb	123	11.42	4.87	-1.63	-3.21	-114.133	-6.4643	24.8	0.3	40.86	Wrong
T0870D1	T0870TS432_5-D1	T0870D1_s432m5.pdb	123	8.98	5.44	-1.79	-3.11	-125.619	-6.1146	33.54	0.45	55.27	Wrong
T0870D1	T0870TS434_1-D1	T0870D1_s434m1.pdb	123	22.52	9.88	-1.97	-3.19	-86.843	-4.9611	22.97	0.38	35.4	Wrong
T0870D1	T0870TS434_2-D1	T0870D1_s434m2.pdb	123	9.85	-5.75	-2.17	-4.42	-57.272	-4.9373	22.76	0.34	38.19	Wrong
T0870D1	T0870TS434_3-D1	T0870D1_s434m3.pdb	123	6.74	-11.39	-2.73	-3.72	-90.925	-5.1806	23.37	0.32	40.23	Wrong
T0870D1	T0870TS434_4-D1	T0870D1_s434m4.pdb	123	30.44	7.61	-1.36	-3.12	-73.251	-5.0423	25	0.43	37.4	Wrong
T0870D1	T0870TS434_5-D1	T0870D1_s434m5.pdb	123	18.76	9	-1.31	-3.05	-93.649	-5.1714	19.92	0.27	30.47	Wrong
T0870D1	T0870TS439_1-D1	T0870D1_s439m1.pdb	123	15.42	-14.49	-3.1	-5.88	-162.7	-5.6786	35.57	0.56	58.74	Wrong
T0870D1	T0870TS439_2-D1	T0870D1_s439m2.pdb	123	0.49	-19.85	-3.79	-4.32	-151.371	-5.6427	35.37	0.57	57.85	Wrong
T0870D1	T0870TS439_3-D1	T0870D1_s439m3.pdb	123	-0.28	-8.43	-3.15	-4.28	-156.16	-5.8095	24.8	0.44	47.77	Wrong
T0870D1	T0870TS439_4-D1	T0870D1_s439m4.pdb	123	-6.13	-22.65	-3.94	-4.89	-171.515	-5.9889	22.15	0.29	30.96	Wrong
T0870D1	T0870TS439_5-D1	T0870D1_s439m5.pdb	123	8.89	-2.33	-2.37	-4.9	-127.791	-5.7998	23.37	0.35	38.07	Wrong
T0870D1	T0870TS443_1-D1	T0870D1_s443m1.pdb	123	10.65	15.96	-2	-3.13	-86.347	-5.1609	20.32	0.26	35.98	Wrong
T0870D1	T0870TS443_2-D1	T0870D1_s443m2.pdb	123	27.56	15.27	-1.46	-3.25	-114.577	-5.1305	24.59	0.34	32.02	Wrong
T0870D1	T0870TS443_3-D1	T0870D1_s443m3.pdb	123	28.6	15.6	-1.83	-2.75	-115.502	-5.5389	22.15	0.31	40.28	Wrong
T0870D1	T0870TS443_4-D1	T0870D1_s443m4.pdb	123	46.1	25.69	-1.02	-2.51	-81.214	-4.8815	22.76	0.32	41.11	Wrong
T0870D1	T0870TS443_5-D1	T0870D1_s443m5.pdb	123	24.19	16.2	-2.48	-3.09	-127.241	-5.4859	22.97	0.28	41.24	Wrong
T0870D1	T0870TS444_1-D1	T0870D1_s444m1.pdb	123	29.45	27.39	-1.4	-2.3	-16.159	-4.5083	22.76	0.31	38.68	Wrong
T0870D1	T0870TS444_2-D1	T0870D1_s444m2.pdb	123	20.86	11.5	-2.23	-3.31	-53.995	-4.4945	39.02	0.58	55.38	Wrong
T0870D1	T0870TS444_3-D1	T0870D1_s444m3.pdb	123	31.07	20.71	-1.68	-2.38	-69.581	-4.8085	29.27	0.54	44.54	Wrong
T0870D1	T0870TS444_4-D1	T0870D1_s444m4.pdb	123	9.52	11.3	-2.58	-3.43	-89.899	-4.9976	29.27	0.46	49.75	Wrong
T0870D1	T0870TS444_5-D1	T0870D1_s444m5.pdb	123	22.66	16.37	-2.54	-3.05	-77.653	-3.9895	31.91	0.42	48.89	Wrong
T0870D1	T0870TS446_1-D1	T0870D1_s446m1.pdb	123	-1.58	12.7	-2.61	-2.68	-110.608	-5.638	29.68	0.47	53.96	Wrong
T0870D1	T0870TS446_2-D1	T0870D1_s446m2.pdb	123	4.52	17.93	-2.29	-2.41	-85.105	-5.569	33.54	0.51	58.71	Wrong
T0870D1	T0870TS446_4-D1	T0870D1_s446m4.pdb	123	24.95	25.12	-0.74	-1.29	-53.21	-6.9858	17.48	0.29	26.13	Wrong
T0870D1	T0870TS450_1-D1	T0870D1_s450m1.pdb	123	-6.88	-19.76	-2.89	-4.94	-172.522	-6.0344	41.67	0.56	65.18	Wrong
T0870D1	T0870TS450_2-D1	T0870D1_s450m2.pdb	123	-7.42	-13.04	-3.44	-5.1	-160.896	-5.8996	28.45	0.38	46.55	Wrong
T0870D1	T0870TS450_3-D1	T0870D1_s450m3.pdb	123	-6.34	-13.25	-3.39	-4.73	-165.758	-6.4753	22.76	0.34	34.03	Wrong
T0870D1	T0870TS450_4-D1	T0870D1_s450m4.pdb	123	-9.35	-22.81	-3.09	-5.22	-169.876	-6.0663	41.46	0.56	66.74	Wrong
T0870D1	T0870TS450_5-D1	T0870D1_s450m5.pdb	123	-16.98	-30.62	-3.81	-5.52	-216.97	-6.7031	22.97	0.34	45.66	Wrong
T0870D1	T0870TS451_1-D1	T0870D1_s451m1.pdb	123	26.47	15.31	-0.89	-2.48	-54.849	-4.6841	30.08	0.36	39.09	Wrong
T0870D1	T0870TS451_2-D1	T0870D1_s451m2.pdb	123	15.43	11.47	-1.59	-3.27	-80.701	-4.8891	29.68	0.38	41.52	Wrong
T0870D1	T0870TS451_3-D1	T0870D1_s451m3.pdb	123	14.25	6.25	-1.19	-2.68	-69.131	-4.9886	29.68	0.38	44.83	Wrong
T0870D1	T0870TS451_4-D1	T0870D1_s451m4.pdb	123	30.38	26.67	-0.03	-1.86	-57.397	-4.7857	27.64	0.41	46.53	Wrong
T0870D1	T0870TS451_5-D1	T0870D1_s451m5.pdb	123	8.41	5.52	-1.61	-3.72	-80.535	-4.9804	30.29	0.37	40.59	Wrong
T0870D1	T0870TS452_1-D1	T0870D1_s452m1.pdb	123	38.93	42.41	-1.13	-1.55	-49.503	-4.2028	31.5	0.51	54.8	Wrong
T0870D1	T0870TS452_2-D1	T0870D1_s452m2.pdb	123	17.76	29.74	-1.3	-2.07	-3.071	-3.5956	29.47	0.5	38.36	Wrong
T0870D1	T0870TS452_3-D1	T0870D1_s452m3.pdb	123	27.88	38.27	-0.8	-1.89	-19.774	-3.9923	29.27	0.5	48.01	Wrong
T0870D1	T0870TS452_4-D1	T0870D1_s452m4.pdb	123	10.52	14.97	-1.72	-2.78	-54.686	-4.7603	34.76	0.52	57.91	Wrong
T0870D1	T0870TS452_5-D1	T0870D1_s452m5.pdb	123	27.05	16.57	-1.51	-2.63	-49.166	-4.5652	33.33	0.49	58.73	Wrong
T0870D1	T0870TS455_1-D1	T0870D1_s455m1.pdb	123	12.22	33.69	-1.69	-1.14	42.963	-3.8571	15.65	0.36	21.79	Wrong
T0870D1	T0870TS455_2-D1	T0870D1_s455m2.pdb	123	5.49	24.57	-2.87	-2.25	28.354	-3.559	14.84	0.33	23.96	Wrong
T0870D1	T0870TS455_3-D1	T0870D1_s455m3.pdb	123	11.88	20.12	-0.73	-1.83	6.138	-4.2419	20.53	0.35	28.79	Wrong
T0870D1	T0870TS455_4-D1	T0870D1_s455m4.pdb	123	14.72	27.83	-0.74	-0.73	9.23	-3.9148	18.9	0.35	23.01	Wrong
T0870D1	T0870TS455_5-D1	T0870D1_s455m5.pdb	123	30.37	53.81	-0.13	-0.29	70.814	-3.7982	15.45	0.3	24.24	Wrong
T0870D1	T0870TS456_1-D1	T0870D1_s456m1.pdb	123	-0.14	-5.54	-3.22	-4.69	-134.157	-5.6593	32.52	0.39	38.01	Wrong
T0870D1	T0870TS456_2-D1	T0870D1_s456m2.pdb	123	-16.88	-21.98	-4.28	-5.56	-156.6	-5.6188	35.98	0.48	59.22	Wrong
T0870D1	T0870TS456_3-D1	T0870D1_s456m3.pdb	123	-3.23	-6.21	-2.87	-4.43	-130.762	-5.7984	29.47	0.34	37.96	Wrong
T0870D1	T0870TS456_4-D1	T0870D1_s456m4.pdb	123	-10.67	-16.98	-4.11	-5.56	-153.08	-5.5018	30.29	0.33	38.4	Wrong
T0870D1	T0870TS456_5-D1	T0870D1_s456m5.pdb	123	-4.82	-10.78	-3.77	-4.51	-149.991	-5.694	30.29	0.37	39.8	Wrong
T0870D1	T0870TS464_1-D1	T0870D1_s464m1.pdb	123	9.4	13.35	-2.14	-2.19	-10.997	-5.0059	24.19	0.33	28.88	Wrong
T0870D1	T0870TS464_2-D1	T0870D1_s464m2.pdb	123	25.05	34.32	-0.55	-0.94	13.8	-4.4585	14.43	0.24	22.27	Wrong
T0870D1	T0870TS464_3-D1	T0870D1_s464m3.pdb	123	5.77	27.67	-1.59	-1.76	23.532	-4.0618	18.29	0.29	25.68	Wrong
T0870D1	T0870TS464_4-D1	T0870D1_s464m4.pdb	123	24.78	31.93	-1.36	-1.85	-28.204	-4.5072	25.2	0.39	30.58	Wrong
T0870D1	T0870TS464_5-D1	T0870D1_s464m5.pdb	123	14.56	18.85	-0.81	-0.87	-52.115	-6.5059	15.04	0.2	21.3	Wrong
T0870D1	T0870TS467_1-D1	T0870D1_s467m1.pdb	123	18.12	11.96	-0.88	-2.61	-70.493	-5.9317	18.5	0.26	25.84	Wrong
T0870D1	T0870TS467_2-D1	T0870D1_s467m2.pdb	123	7.15	10.66	-2.83	-3.02	-80.193	-5.6628	22.36	0.32	34.53	Wrong
T0870D1	T0870TS467_3-D1	T0870D1_s467m3.pdb	123	8.82	28.11	-1.26	-1.45	-70.709	-5.7383	19.11	0.25	30.08	Wrong
T0870D1	T0870TS467_4-D1	T0870D1_s467m4.pdb	123	-10.14	-1.89	-3.06	-3.79	-119.418	-5.4613	33.74	0.55	48.39	Wrong
T0870D1	T0870TS467_5-D1	T0870D1_s467m5.pdb	123	7.62	13.15	-2.06	-3.15	-97.872	-5.294	25.81	0.42	33.53	Wrong
T0870D1	T0870TS474_1-D1	T0870D1_s474m1.pdb	123	22.55	3.23	-1.72	-4.05	-113.232	-4.9363	38.41	0.56	60.58	Wrong
T0870D1	T0870TS474_2-D1	T0870D1_s474m2.pdb	123	3.74	-11.83	-3.41	-6.53	-128.666	-4.7459	31.3	0.38	41.18	Wrong
T0870D1	T0870TS474_3-D1	T0870D1_s474m3.pdb	123	21.68	3.48	-1.11	-3.77	-100.478	-5.0605	38.21	0.57	60.28	Wrong
T0870D1	T0870TS474_4-D1	T0870D1_s474m4.pdb	123	-9.25	-15.88	-3.91	-5.26	-147.883	-5.2681	30.49	0.38	41.99	Wrong
T0870D1	T0870TS474_5-D1	T0870D1_s474m5.pdb	123	9.12	0.97	-2.63	-3.69	-137.015	-4.6689	26.42	0.39	42.99	Wrong
T0870D1	T0870TS475_1-D1	T0870D1_s475m1.pdb	123	-16.57	-17	-4.9	-5.67	-170.499	-5.8573	26.63	0.29	40.34	Wrong
T0870D1	T0870TS475_2-D1	T0870D1_s475m2.pdb	123	-16.57	-17	-4.38	-5.07	-170.499	-5.8573	26.63	0.29	40.34	Wrong
T0870D1	T0870TS475_3-D1	T0870D1_s475m3.pdb	123	6.93	-3.74	-2.46	-3.66	-130.908	-5.7583	20.73	0.32	30.64	Wrong
T0870D1	T0870TS475_4-D1	T0870D1_s475m4.pdb	123	0.2	-15.67	-2.9	-4.43	-158.459	-5.761	25.2	0.33	35.03	Wrong
T0870D1	T0870TS475_5-D1	T0870D1_s475m5.pdb	123	17.03	3.25	-2.4	-4.13	-124.75	-5.6625	27.44	0.34	31.15	Wrong
T0870D1	T0870TS479_1-D1	T0870D1_s479m1.pdb	123	0.04	-4.28	-2.61	-3.64	-149.825	-6.1028	21.34	0.3	37.43	Wrong
T0870D1	T0870TS479_2-D1	T0870D1_s479m2.pdb	123	-3.8	-13.04	-4.66	-4.52	-151.892	-5.5634	37.2	0.56	60.13	Wrong
T0870D1	T0870TS479_3-D1	T0870D1_s479m3.pdb	123	26.89	27.91	-1.01	-1.97	-66.98	-5.3596	23.17	0.45	31.94	Wrong
T0870D1	T0870TS479_4-D1	T0870D1_s479m4.pdb	123	8.18	12.63	-2.53	-3.02	-112.375	-5.5126	23.37	0.28	40.43	Wrong
T0870D1	T0870TS479_5-D1	T0870D1_s479m5.pdb	123	-5.99	-11.38	-3.06	-4.54	-108.478	-5.1068	26.02	0.45	44.99	Wrong
T0870D1	T0870TS480_1-D1	T0870D1_s480m1.pdb	123	9.36	11.08	-1.93	-2.67	-31.826	-4.8795	18.9	0.38	34.39	Wrong
T0870D1	T0870TS480_2-D1	T0870D1_s480m2.pdb	123	58.23	29.1	-0.61	-2.65	-15.623	-4.317	20.73	0.3	26.56	Wrong
T0870D1	T0870TS480_3-D1	T0870D1_s480m3.pdb	123	44.56	49.36	-0.99	-1.4	37.316	-3.7327	18.9	0.29	23.07	Wrong
T0870D1	T0870TS480_4-D1	T0870D1_s480m4.pdb	123	4.18	40.19	-1.99	-1.54	9.065	-3.7438	19.71	0.28	25.6	Wrong
T0870D1	T0870TS480_5-D1	T0870D1_s480m5.pdb	123	3.7	18.28	-2.51	-2.79	-27.998	-4.4353	21.95	0.29	30.79	Wrong
T0870D1	T0870TS483_1-D1	T0870D1_s483m1.pdb	123	3.1	15.33	-2.55	-2.92	-83.789	-5.5303	21.55	0.31	34.42	Wrong
T0870D1	T0870TS483_2-D1	T0870D1_s483m2.pdb	123	-9.46	0.73	-2.8	-3.98	-95.789	-5.7734	18.7	0.31	31.54	Wrong
T0870D1	T0870TS483_3-D1	T0870D1_s483m3.pdb	123	15.04	14.29	-1.93	-2.98	-79.226	-5.8761	23.58	0.35	32.32	Wrong
T0870D1	T0870TS483_4-D1	T0870D1_s483m4.pdb	123	7.57	8.07	-2.03	-3.22	-103.464	-6.2466	24.39	0.3	35.07	Wrong
T0870D1	T0870TS483_5-D1	T0870D1_s483m5.pdb	123	22.71	17.13	-0.91	-2.59	-78.028	-5.8529	21.95	0.33	35.01	Wrong
T0870D1	T0870TS486_1-D1	T0870D1_s486m1.pdb	123	5.97	4.23	-2.48	-4.06	-118.836	-5.1604	27.44	0.43	36.37	Wrong
T0870D1	T0870TS486_2-D1	T0870D1_s486m2.pdb	123	9.42	2.59	-1.85	-3.47	-69.701	-4.8818	27.85	0.47	47.34	Wrong
T0870D1	T0870TS486_3-D1	T0870D1_s486m3.pdb	123	0.29	-10.9	-2.32	-4.41	6.835	-3.5304	31.3	0.52	53.37	Wrong
T0870D1	T0870TS486_4-D1	T0870D1_s486m4.pdb	123	-15.31	-15.86	-3.11	-4.85	-114.049	-4.7103	25.41	0.44	38.53	Wrong
T0870D1	T0870TS486_5-D1	T0870D1_s486m5.pdb	123	-3.14	-3.98	-2.58	-4	-13.018	-4.0354	24.19	0.43	37.29	Wrong
T0870D1	T0870TS489_1-D1	T0870D1_s489m1.pdb	123	16.51	39.06	-1.13	-1.06	103.822	-3.6268	17.28	0.26	24.46	Wrong
T0870D1	T0870TS495_1-D1	T0870D1_s495m1.pdb	123	2.05	25.92	-2.63	-1.52	-77.611	-5.4548	22.97	0.29	38	Wrong
T0870D1	T0870TS495_2-D1	T0870D1_s495m2.pdb	123	3.34	19.46	-2.04	-1.89	-108.333	-5.5318	21.75	0.28	34.64	Wrong
T0870D1	T0870TS495_3-D1	T0870D1_s495m3.pdb	123	2.04	23.6	-2.34	-1.94	-80.093	-5.476	22.76	0.29	35.83	Wrong
T0870D1	T0870TS495_4-D1	T0870D1_s495m4.pdb	123	-2.28	18.01	-2.72	-2.06	-112.539	-5.4845	22.76	0.28	36	Wrong
T0870D1	T0870TS495_5-D1	T0870D1_s495m5.pdb	123	-1.89	22.46	-2.63	-1.86	-94.085	-5.4807	22.97	0.29	36.71	Wrong
T0870D1	T0870TS498_1-D1	T0870D1_s498m1.pdb	123	-1.76	-16.92	-2.97	-5.08	-168.87	-5.647	22.15	0.29	30.72	Wrong
T0870D1	T0870TS498_2-D1	T0870D1_s498m2.pdb	123	2.21	-15.52	-3.39	-4.51	-172.486	-5.6253	22.36	0.31	30.73	Wrong
T0870D1	T0870TS498_3-D1	T0870D1_s498m3.pdb	123	19.86	11.53	-1.17	-2.85	-69.925	-5.901	18.5	0.26	25.84	Wrong
T0870D1	T0870TS498_4-D1	T0870D1_s498m4.pdb	123	-14.73	-12.8	-3.15	-4.14	-171.398	-5.9542	24.59	0.39	47.63	Wrong
T0870D1	T0870TS498_5-D1	T0870D1_s498m5.pdb	123	-5.08	-12.45	-4.23	-4.73	-148.633	-5.425	37.2	0.56	60.13	Wrong
T0871D1	T0871D1	T0871D1.pdb	319	-22.19	-22.37	-6.32	-6.26	-300.395	-11.7874	100	1	100	Native
T0871D1	T0871TS005_1-D1	T0871D1_s005m1.pdb	319	-7.8	-14.81	-4.09	-5.81	-244.277	-11.871	60.34	0.75	84.76	Wrong
T0871D1	T0871TS005_2-D1	T0871D1_s005m2.pdb	319	-4.16	-25.37	-3.45	-6.17	-283.048	-11.8193	60.42	0.75	82.57	Wrong
T0871D1	T0871TS005_3-D1	T0871D1_s005m3.pdb	319	-10.07	-27.87	-5.09	-5.67	-258.383	-11.6122	62.7	0.78	85.63	Wrong
T0871D1	T0871TS005_4-D1	T0871D1_s005m4.pdb	319	14.97	-18.72	-4.27	-6.23	-271.801	-11.7112	60.5	0.77	84.03	Wrong
T0871D1	T0871TS005_5-D1	T0871D1_s005m5.pdb	319	0.04	-33.07	-4.32	-6	-274.731	-11.9543	59.48	0.76	84.97	Wrong
T0871D1	T0871TS016_1-D1	T0871D1_s016m1.pdb	319	44.44	41.39	-3.31	-4.04	-116.15	-9.9513	50.23	0.71	80.67	Wrong
T0871D1	T0871TS026_1-D1	T0871D1_s026m1.pdb	319	31.6	9.75	-3.08	-4.7	-60.073	-10.0162	50.23	0.69	74.18	Wrong
T0871D1	T0871TS026_2-D1	T0871D1_s026m2.pdb	319	56.34	29.85	-1.65	-3.76	-75.446	-9.2994	54.39	0.71	77.12	Wrong
T0871D1	T0871TS026_3-D1	T0871D1_s026m3.pdb	319	35.91	1.13	-1.73	-4.64	-81.291	-10.0171	45.45	0.62	71.16	Wrong
T0871D1	T0871TS026_4-D1	T0871D1_s026m4.pdb	319	3.48	0.9	-3.06	-4.99	-77.973	-9.9718	49.45	0.68	75.15	Wrong
T0871D1	T0871TS026_5-D1	T0871D1_s026m5.pdb	319	56.34	29.85	-1.79	-3.62	-75.446	-9.2994	54.39	0.71	77.12	Wrong
T0871D1	T0871TS048_1-D1	T0871D1_s048m1.pdb	319	37	-0.03	-2.83	-4.41	-154.061	-10.4823	54.94	0.74	82.83	Wrong
T0871D1	T0871TS077_1-D1	T0871D1_s077m1.pdb	319	15.65	-3.21	-3.25	-5.24	-121.894	-9.497	56.51	0.73	78.5	Wrong
T0871D1	T0871TS077_2-D1	T0871D1_s077m2.pdb	319	28.98	-4.09	-3.07	-5.2	-100.34	-9.4309	56.27	0.73	78.67	Wrong
T0871D1	T0871TS077_3-D1	T0871D1_s077m3.pdb	319	7.36	-1.86	-3.97	-5.09	-94	-9.5533	56.03	0.73	78.91	Wrong
T0871D1	T0871TS077_4-D1	T0871D1_s077m4.pdb	319	26.33	6.3	-2.8	-4.52	-110.66	-9.4022	55.33	0.73	77.83	Wrong
T0871D1	T0871TS077_5-D1	T0871D1_s077m5.pdb	319	22.17	5.74	-2.9	-4.78	-104.923	-9.3712	55.25	0.73	78.12	Wrong
T0871D1	T0871TS092_1-D1	T0871D1_s092m1.pdb	319	37	-0.03	-2.76	-5.17	-154.061	-10.4823	54.94	0.74	82.83	Wrong
T0871D1	T0871TS119_1-D1	T0871D1_s119m1.pdb	319	24.66	13.06	-2.31	-3.76	-103.253	-10.1204	53.92	0.73	78.02	Wrong
T0871D1	T0871TS180_1-D1	T0871D1_s180m1.pdb	319	16.02	19.68	-1.54	-3.57	-8.997	-11.5247	29.78	0.55	52.29	Wrong
T0871D1	T0871TS180_2-D1	T0871D1_s180m2.pdb	319	65.16	48.12	-0.7	-2.68	-4.737	-10.096	37.3	0.67	61.84	Wrong
T0871D1	T0871TS180_3-D1	T0871D1_s180m3.pdb	319	65.79	74.18	-0.88	-1.69	29.525	-9.7949	33.15	0.65	56.72	Wrong
T0871D1	T0871TS180_4-D1	T0871D1_s180m4.pdb	319	54.49	94.36	-1.06	-1.53	74.123	-8.9039	24.06	0.6	53.97	Wrong
T0871D1	T0871TS180_5-D1	T0871D1_s180m5.pdb	319	134.43	73.85	-0.21	-3.79	195.515	-5.8305	11.29	0.29	41.26	Wrong
T0871D1	T0871TS183_1-D1	T0871D1_s183m1.pdb	319	38.46	6.81	-4.04	-5.6	-165.185	-10.2103	58.78	0.76	81.38	Wrong
[truncated: 7,978 more rows]
